# Supplementary material for: Genome-Based Taxonomy of the Genus Stutzerimonas and Proposal of S. frequens sp. nov. and S. degradans sp. nov. and Emended Descriptions of S. perfectomarina and S. chloritidismutans
Source: Microorganisms. 2022 Jul 6;10(7):1363. doi: 10.3390/microorganisms10071363 (PMC9320692; doi:10.3390/microorganisms10071363)
Supplement: Supplementary file 1 [file microorganisms-10-01363-s001.zip]

Archive with 5 entries (4 files):
- microorganisms-1757643-supplementary/
- microorganisms-1757643-supplementary/aligned_core_proteome_200genomes_1054genes.fas
- microorganisms-1757643-supplementary/aligned_core_proteome_212genomes_666genes.fas
- microorganisms-1757643-supplementary/Supplementary materials_Figures_DEF.pdf
- microorganisms-1757643-supplementary/Supplementary Materials_tables_def.xlsx
