# Supplementary material for: Genome-Based Taxonomy of the Genus Stutzerimonas and Proposal of S. frequens sp. nov. and S. degradans sp. nov. and Emended Descriptions of S. perfectomarina and S. chloritidismutans
Source: Microorganisms. 2022 Jul 6;10(7):1363. doi: 10.3390/microorganisms10071363 (PMC9320692; doi:10.3390/microorganisms10071363)
Supplement: Supplementary file 1 [file microorganisms-10-01363-s001.zip › microorganisms-1757643-supplementary/Supplementary Materials_tables_def.xlsx]

## Sheet: TableS1
Supplementary Table S1. Strains in the genus Stutzerimonas and related species whose genomes have been sequenced, accession numbers, classification and origin. Genome sequences obtained in this study are indicated. Reference and type strains are highlighted in bold. When several genomic sequences of the same strain in the databases were available, or when the sequences were obtained from equivale…
Type and reference strains	Observations	Name used in the study	NCBI/This study	NCBI Organism Name	Organism Groups	Strain	BioSample	BioProject	Assembly	Size(Mb)	GC%	Replicons	WGS	Scaffolds	CDS	Group	Assignation	NCBI	NCBI taxonomy check	GTDB Taxonomy		Accession number	Habitat, geographical location	Country
		07PstXLDNR	NCBI	Pseudomonas stutzeri	Bacteria;Proteobacteria;Gammaproteobacteria	XLDN-R	SAMN02470940	PRJNA168597	GCA_000280555.1	4.7	63.9		AKYE01	167	4289	st	stutzeri	Pseudomonas stutzeri XLDN-R	OK	Pseudomonas_A stutzeri		GCF_000280555.1	soil samples collected at a site near a petroleum refinery	China
		11PstA655/78	This study	Pseudomonas stutzeri	Bacteria;Proteobacteria;Gammaproteobacteria	A655/78	SAMN28499081	PRJNA839091		4.15	64.1		JAMOJY000000000	121		st	stutzeri	This study					Clinical	United Kindgom
Ref. gv1		135PstFDAARGOS_875	NCBI	Pseudomonas stutzeri	Bacteria;Proteobacteria;Gammaproteobacteria	FDAARGOS_875 (DSM 5190T)	SAMN13450405	PRJNA231221	GCA_016028655.1	4.54	63.9	chromosome: NZ_CP065750.1/CP065750.1		1	4054	st	stutzeri	Pseudomonas stutzeri FDAARGOS_875=DSM:5190T	OK	Pseudomonas_A stutzeri		GCF_016028655.1	Spinal fluid	Unknown
Ref. gv1*		01PstATCC17588Tgv1	NCBI	Pseudomonas stutzeri	Bacteria;Proteobacteria;Gammaproteobacteria	CGMCC 1.1803	SAMN02603041	PRJNA68131	GCA_000219605.1	4.55	63.9	chromosome: NC_015740.1/CP002881.1		1	4059	st	stutzeri	Pseudomonas stutzeri ATCC 17588 = LMG 11199	OK	Pseudomonas_A stutzeri		GCA_000219605.1	Spinal fluid	Unknown
		05PstDSM4166gv1	NCBI	Pseudomonas stutzeri	Bacteria;Proteobacteria;Gammaproteobacteria	DSM 4166	SAMN02603042	PRJNA63543	GCA_000195105.1	4.69	64	chromosome: NC_017532.1/CP002622.1		1	4249	st	stutzeri	Pseudomonas stutzeri DSM 4166 (=CMT9A)	OK	Pseudomonas_A stutzeri		GCF_000195105.1	nitrogen fixing and rhizosphere associated bacteria on a Sorghum nutants cultivar	Germany
		176PstCM	NCBI	Pseudomonas stutzeri	Bacteria;Proteobacteria;Gammaproteobacteria	CM	SAMN09382805	PRJNA475250	GCA_003255915.1	4.68	63.9		QLAB01	56	4239	st	stutzeri	Pseudomonas stutzeri DSM 4166 (=CMT9A)					Humulus lupulus	USA
		177PstCM14	NCBI	Pseudomonas stutzeri	Bacteria;Proteobacteria;Gammaproteobacteria	CM14	SAMN11344634	PRJNA530714	GCA_004793985.1	4.68	63.9		SRXR01	55	4237	st	stutzeri	Pseudomonas stutzeri CM14		Pseudomonas_A stutzeri		GCF_004793985.1	Humulus lupulus	USA
	Metagenome	210PstMES12	NCBI	Pseudomonas stutzeri	Bacteria;Proteobacteria;Gammaproteobacteria	MES12	SAMN11897329	PRJNA545216	GCA_009711815.1	4.41	64.1		VEMZ01	91	4127	st	stutzeri	Pseudomonas stutzeri MES12	OK	Pseudomonas_A stutzeri		GCA_009711815.1	MES reactor inoculated with Red Sea brine pool sample	Saudi Arabia
		178PstCRN3	NCBI	Pseudomonas stutzeri	Bacteria;Proteobacteria;Gammaproteobacteria	CRN 3	SAMN14531562	PRJNA622881	GCA_013267085.1	4.75	63.9		JABRVB01	577	4449	st	stutzeri	Pseudomonas stutzeri CRN 3	OK	Pseudomonas_A stutzeri		GCF_013267085.1	Camel rumen fluid	India
		06PstT13	NCBI	Pseudomonas stutzeri	Bacteria;Proteobacteria;Gammaproteobacteria	T13	SAMN02469872	PRJNA170692	GCA_000282955.1	4.65	63.9		ALJB01	71	4333	st	stutzeri	Pseudomonas stutzeri T13		Pseudomonas_A stutzeri		GCA_000282955.1	activated sludge sample	China
		146PstS116	NCBI	Pseudomonas stutzeri	Bacteria;Proteobacteria;Gammaproteobacteria	S116	SAMN19998354	PRJNA743140	GCA_019264725.1	4.76	63.47	chromosome: NZ_CP078509.1/CP078509.1 plasmid unnamed: NZ_CP078510.1/CP078510.1 plasmid unnamed1: NZ_CP078511.1/CP078511.1		4	4279	st	stutzeri	Pseudomonas stutzeri S116	OK	not found		GCF_019264725.1	marine sludge	China
		221PStPAH8	NCBI	Pseudomonas stutzeri	Bacteria;Proteobacteria;Gammaproteobacteria	PAH8	SAMN17801811	PRJNA699615	GCA_018457005.1	4.81	63.9		JAGFOX01	585	4551	st	stutzeri	Pseudomonas stutzeri PAH8	OK	not found		GCF_018457005.1	clinical	Lebanon
		240PstPS234	NCBI	Pseudomonas stutzeri	Bacteria;Proteobacteria;Gammaproteobacteria	PS_234	SAMN10249044	PRJNA497126	GCA_003936675.1	4.64	63.8		RHQZ01	50	4212	st	stutzeri	Pseudomonas stutzeri PS_234	OK	Pseudomonas_A stutzeri		GCF_003936675.1	bedside rail in hospital intensive care unit	Pakistan
		200PstKOL14W905	NCBI	Pseudomonas stutzeri	Bacteria;Proteobacteria;Gammaproteobacteria	KOL14.W.90.5	SAMN13075210	PRJNA579073	GCA_016622325.1	4.65	63.9		WIFW01	9	4226	st	stutzeri	Pseudomonas stutzeri KOL14.W.90.5	OK	not found		GCF_016622325.1	submarine volcano	Greece
		208PstKOL14W2549590	NCBI	Pseudomonas stutzeri	Bacteria;Proteobacteria;Gammaproteobacteria	KOL14.W25.495.90	SAMN13075218	PRJNA579073	GCA_016622135.1	4.65	64		WIGJ01	8	4222	st	stutzeri	Pseudomonas stutzeri KOL14.W25.495.90	OK	not found		GCF_016622135.1	submarine volcano	Greece
		167Pst257	NCBI	Pseudomonas stutzeri	Bacteria;Proteobacteria;Gammaproteobacteria	PS_257	SAMN10248987	PRJNA497126	GCA_003935565.1	4.73	63.8		RHQY01	139	4321	st	stutzeri	Pseudomonas stutzeri PS_257	OK	Pseudomonas_A stutzeri		GCF_003935565.1	alcohol foam dispenser in hospital intensive care unit	Pakistan
		241PstPS366	NCBI	Pseudomonas stutzeri	Bacteria;Proteobacteria;Gammaproteobacteria	PS_366	SAMN10249187	PRJNA497126	GCA_003935575.1	4.73	63.8		RHQX01	65	4296	st	stutzeri	Pseudomonas stutzeri PS_366	OK	Pseudomonas_A stutzeri		GCF_003935575.1	washroom sink in hospital intensive care unit	Pakistan
		195PstKMS55	NCBI	Pseudomonas stutzeri	Bacteria;Proteobacteria;Gammaproteobacteria	KMS 55	SAMN06211260	PRJNA360478	GCA_002282995.1	4.61	63.8		MUEH01	51	4185	st	stutzeri	Pseudomonas stutzeri KMS 55	OK	Pseudomonas_A stutzeri		GCF_002282995.1	rice root tissue	India
		02PstA1501	NCBI	Pseudomonas stutzeri	Bacteria;Proteobacteria;Gammaproteobacteria	A1501	SAMN02603910	PRJNA16817	GCA_000013785.1	4.57	63.9	chromosome: NC_009434.1/CP000304.1		1	4094	st	stutzeri	Pseudomonas stutzeri					nitrogen fixing root associated rice paddy soils	China
		228PstPS050	NCBI	Pseudomonas stutzeri	Bacteria;Proteobacteria;Gammaproteobacteria	PS_050	SAMN10248936	PRJNA497126	GCA_003940985.1	4.68	63.7		RIAN01	48	4227	st	stutzeri	Pseudomonas stutzeri PS_050	OK	Pseudomonas_A stutzeri		GCF_003940985.1	alcohol foam dispenser in hospital intensive care unit	Pakistan
		162Pst40D2	NCBI	Pseudomonas stutzeri	Bacteria;Proteobacteria;Gammaproteobacteria	40D2	SAMN06433609	PRJNA376805	GCA_002027175.1	4.57	63.8		MWUI01	102	3985	st	stutzeri	Pseudomonas stutzeri 40D2	OK	Pseudomonas_A stutzeri		GCF_002027175.1	inflamed tissue lesion of infected patient during surgery	Bangladesh
		227PstPS027	NCBI	Pseudomonas stutzeri	Bacteria;Proteobacteria;Gammaproteobacteria	PS_027	SAMN10249054	PRJNA497126	GCA_003936145.1	4.54	63.9		RHRQ01	324	4175	st	stutzeri	Pseudomonas stutzeri PS_027	OK	Pseudomonas_A stutzeri		GCF_003936145.1	bedside rail in hospital intensive care unit	Pakistan
		243PstPSB00024	NCBI	Pseudomonas stutzeri	Bacteria;Proteobacteria;Gammaproteobacteria	PSB00024	SAMN12220701	PRJNA475751	GCA_016009025.1	4.71	63.8		JADTWB01	97	4334	st	stutzeri	Pseudomonas stutzeri PSB00024	OK	not found		GCF_016009025.1	clinical, blood	USA
	Metagenome	169PstAC038	NCBI	Pseudomonas stutzeri	Bacteria;Proteobacteria;Gammaproteobacteria	A-C038	SAMN13684367	PRJNA598413	GCA_011774055.1	4.5	64.1		WVWL01	34	4178	st	stutzeri	Pseudomonas stutzeri A-C038	OK	Pseudomonas_A stutzeri		GCA_011774055.1	deep marine sediment	India
	Metagenome	206PstKS2C084	NCBI	Pseudomonas stutzeri	Bacteria;Proteobacteria;Gammaproteobacteria	KS2-C084	SAMN13684481	PRJNA598413	GCA_011771725.1	4.44	64.2		WWAV01	24	4110	st	stutzeri	Pseudomonas stutzeri KS2-C084	OK	Pseudomonas_A stutzeri		GCA_011771725.1	deep marine sediment	India
	Metagenome	179PstCS1C129	NCBI	Pseudomonas stutzeri	Bacteria;Proteobacteria;Gammaproteobacteria	CS1-C129	SAMN13684409	PRJNA598413	GCA_011773185.1	4.51	64		WVYB01	76	4220	st	stutzeri	Pseudomonas stutzeri CS1-C129	OK	Pseudomonas_A stutzeri		GCA_011773185.1	deep marine sediment	India
	Metagenome	181PstCS3C070	NCBI	Pseudomonas stutzeri	Bacteria;Proteobacteria;Gammaproteobacteria	CS3-C070	SAMN13684433	PRJNA598413	GCA_011772745.1	4.49	64		WVYZ01	63	4213	st	stutzeri	Pseudomonas stutzeri CS3-C070	OK	Pseudomonas_A stutzeri		GCA_011772745.1	deep marine sediment	India
	Metagenome	180PstCS2C076	NCBI	Pseudomonas stutzeri	Bacteria;Proteobacteria;Gammaproteobacteria	CS2-C076	SAMN13684417	PRJNA598413	GCA_011773035.1	4.51	64		WVYJ01	78	4267	st	stutzeri	Pseudomonas stutzeri CS2-C076	OK	Pseudomonas_A stutzeri		GCA_011773035.1	deep marine sediment	India
	Metagenome	205PstKS1C084	NCBI	Pseudomonas stutzeri	Bacteria;Proteobacteria;Gammaproteobacteria	KS1-C084	SAMN13684468	PRJNA598413	GCA_011772005.1	4.49	64.1		WWAI01	61	4221	st	stutzeri	Pseudomonas stutzeri KS1-C084	OK	Pseudomonas_A stutzeri		GCA_011772005.1	deep marine sediment	India
	Metagenome	170PstACKC047	NCBI	Pseudomonas stutzeri	Bacteria;Proteobacteria;Gammaproteobacteria	ACK-C047	SAMN13684382	PRJNA598413	GCA_011773745.1	4.48	64.1		WVXA01	52	4201	st	stutzeri	Pseudomonas stutzeri ACK-C047	OK	Pseudomonas_A stutzeri		GCA_011773745.1	deep marine sediment	India
	Metagenome	207PstKS4C047	NCBI	Pseudomonas stutzeri	Bacteria;Proteobacteria;Gammaproteobacteria	KS4-C047	SAMN13684502	PRJNA598413	GCA_011771365.1	4.48	64.1		WWBQ01	52	4201	st	stutzeri	Pseudomonas stutzeri KS4-C047	OK	Pseudomonas_A stutzeri		GCA_011771365.1	deep marine sediment	India
	Metagenome	182PstCS4C014	NCBI	Pseudomonas stutzeri	Bacteria;Proteobacteria;Gammaproteobacteria	CS4-C014	SAMN13684443	PRJNA598413	GCA_011772525.1	4.67	64.1		WVZJ01	76	4339	st	stutzeri	Pseudomonas stutzeri CS4-C014	OK	Pseudomonas_A stutzeri		GCA_011772525.1	deep marine sediment	India
		03PstB1SMN1	NCBI	Pseudomonas stutzeri	Bacteria;Proteobacteria;Gammaproteobacteria	B1SMN1	SAMN02471578	PRJNA170978	GCA_000416345.1	5.32	63.4		AMVM01	78	5018	st	stutzeri	Pseudomonas stutzeri B1SMN1	OK	Pseudomonas_A stutzeri		GCF_000416345.1	lagooning wastewater treatment plant	Spain
		157Pst19	NCBI	Pseudomonas stutzeri	Bacteria;Proteobacteria;Gammaproteobacteria	19	SAMN06602340	PRJNA385519	GCA_002193135.1	5.1	63.3		NFZU01	136	4704	st	stutzeri	Pseudomonas stutzeri 19	OK	Pseudomonas_A stutzeri		GCF_002193135.1	waste water	USA
		166Pst109A1	NCBI	Pseudomonas stutzeri	Bacteria;Proteobacteria;Gammaproteobacteria	109A1	SAMN14085462	PRJNA606080	GCA_013522695.1	5.2	62.8		JAAMRD01	332	4873	st	stutzeri	Pseudomonas stutzeri 109A1	OK	Pseudomonas_A stutzeri		GCF_013522695.1	indoor dust	USA
	Metagenome	183PstCS4K011	NCBI	Pseudomonas stutzeri	Bacteria;Proteobacteria;Gammaproteobacteria	CS4-K011	SAMN13684275	PRJNA598416	GCA_011775765.1	3.94	61.9		JAABYQ01	1645	3554	st	stutzeri	Pseudomonas stutzeri CS4-K011	OK	Pseudomonas stutzeri		GCA_011775765.1	deep marine sediment	India
		04PstNT0124	NCBI	Pseudomonas stutzeri	Bacteria;Proteobacteria;Gammaproteobacteria	NT0124	SAMN03295272	PRJNA273703	GCA_000952205.1	4.6	64.2		JXTL01	35	4257	st	stutzeri	Pseudomonas stutzer NT0124	OK	Pseudomonas_A stutzeri		GCF_000952205.1	Wheat rhizosphere	Israel
		80PstODKF13	NCBI	Pseudomonas stutzeri	Bacteria;Proteobacteria;Gammaproteobacteria	ODKF13	SAMN04497594	PRJNA312382	GCA_001575085.1	4.59	64.2		LSVE01	85	4211	st	stutzeri	Pseudomonas stutzeri ODKF13	OK	Pseudomonas_A stutzeri		GCF_001575085.1	soil	USA
		134PstF2a	NCBI	Pseudomonas stutzeri	Bacteria;Proteobacteria;Gammaproteobacteria	F2a	SAMD00327673	PRJDB11796	GCA_019704535.1	4.55	64.3	chromosome: NZ_AP024722.1/AP024722.1		1	4182	st	stutzeri	Pseudomonas stutzeri F2a	OK	Pseudomonas_A stutzeri		GCF_019704535.1	agricultural field	India
		213PstMP4687	NCBI	Pseudomonas stutzeri	Bacteria;Proteobacteria;Gammaproteobacteria	MP4687	SAMN13706309	PRJNA598454	GCA_014854855.1	4.72	63.5		WWNS01	286	4387	st	stutzeri	Pseudomonas stutzeri MP4687	OK	not found		GCF_014854855.1	rumen biome	India
		63PstSLG510A38	NCBI	Pseudomonas stutzeri	Bacteria;Proteobacteria;Gammaproteobacteria	SLG510A3-8	SAMN03765687	PRJNA286160	GCA_001038645.1	4.65	64	chromosome: NZ_CP011854.1/CP011854.1		1	4127	st	stutzeri	Pseudomonas stutzeri					oil contaminated soil	China
		160Pst69C1	NCBI	Pseudomonas stutzeri	Bacteria;Proteobacteria;Gammaproteobacteria	69C1	SAMN14085454	PRJNA606080	GCA_013522875.1	4.42	64.3		JAAMQV01	21	4061	st	stutzeri	Pseudomonas stutzeri 69C1	OK	Pseudomonas_A stutzeri		GCF_013522875.1	indoor dust	USA
		214PstMJL19	NCBI	Pseudomonas stutzeri	Bacteria;Proteobacteria;Gammaproteobacteria	MJL19	SAMN14299893	PRJNA610517	GCA_013036985.1	4.56	64.3		JAAOHX01	35	4146	st	stutzeri	Pseudomonas stutzeri MJL19	OK	Pseudomonas_A stutzeri		GCF_013036985.1	rhizosphere	Argentina
		151PstZDHY95	NCBI	Pseudomonas stutzeri	Bacteria;Proteobacteria;Gammaproteobacteria	ZDHY95	SAMN16439930	PRJNA669156	GCA_015680045.1	4.59	63.96	chromosome: NZ_CP063358.1/CP063358.1 plasmid pZDHY95-VIM-2: NZ_CP063359.1/CP063359.1		2	4222	st	stutzeri	Pseudomonas stutzeri ZDHY95	OK	not found		GCF_015680045.1	cerebrospinal fluid	China
		173PstAR9-4	NCBI	Pseudomonas stutzeri	Bacteria;Proteobacteria;Gammaproteobacteria	AR9-4	SAMN05560417	PRJNA338661	GCA_001705635.1	4.58	64.1		MDGV01	16	4204	st	stutzeri	Pseudomonas stutzeri AR9-4	OK	Pseudomonas_A stutzeri		GCF_001705635.1	Anopheles sinensis	China
		212PstMM20215	NCBI	Pseudomonas stutzeri	Bacteria;Proteobacteria;Gammaproteobacteria	MM2021_5	SAMN18203632	PRJNA707389	GCA_017349035.1	4.46	64.2		JAFMNW01	11	4081	st	stutzeri	Pseudomonas stutzeri MM2021_5	OK	not found		GCF_017349035.1	lake water	Denmark
		244PstPSEUDT2.31D1	NCBI	Pseudomonas stutzeri	Bacteria;Proteobacteria;Gammaproteobacteria	PSEUDT2.31D-1	SAMEA7175806	PRJEB35933	GCA_903995555.1	4.76	64		CAJFAG01	47	4365	st	stutzeri	Pseudomonas stutzeri PSEUDT2.31D-1	OK	Pseudomonas_A stutzeri		GCF_903995555.1	subsurface at 414 m below the ground	Spain
		83PstLH42	NCBI	Pseudomonas stutzeri	Bacteria;Proteobacteria;Gammaproteobacteria	LH-42	SAMN06644890	PRJNA380483	GCA_002093045.2	4.48	64.1		NCKS02	298	4188	st	stutzeri	Pseudomonas stutzeri LH-42	OK	Pseudomonas_A stutzeri		GCF_002093045.2	petroleum-contaminated soil	China
		174PstATCC17587	NCBI	Pseudomonas stutzeri	Bacteria;Proteobacteria;Gammaproteobacteria	ATCC 17587	SAMN09839408	PRJNA486177	GCA_003410115.1	4.58	64.1		QUZY01	32	3950	st	stutzeri	Pseudomonas stutzeri ATCC 17587	OK	Pseudomonas_A stutzeri		GCF_003410115.1	clinical	Denmark
		232PStPS125	NCBI	Pseudomonas stutzeri	Bacteria;Proteobacteria;Gammaproteobacteria	PS_125	SAMN10249188	PRJNA497126	GCA_003936075.1	4.72	63.9		RHRK01	33	4310	st	stutzeri	Pseudomonas stutzeri PS_125	OK	Pseudomonas_A stutzeri		GCF_003936075.1	washroom sink in hospital intensive care unit	Pakistan
		09PstSD93936	This study	Pseudomonas stutzeri	Bacteria;Proteobacteria;Gammaproteobacteria	SD93936	SAMN28534941	PRJNA839437		4.8	64		JAMOJZ000000000	214		st	stutzeri	This study					Clinical	Palma, Spain
		128Pst1W1_1A	NCBI	Pseudomonas stutzeri	Bacteria;Proteobacteria;Gammaproteobacteria	1W1-1A	SAMN08643206	PRJNA437196	GCA_003008495.1	4.45	64.2	chromosome: NZ_CP027664.1/CP027664.1		1	4085	st	stutzeri	Pseudomonas stutzeri 1W1-1A	OK	Pseudomonas_A stutzeri		GCF_003008495.1	oil reservoir	China
		141PstNCTC10450	NCBI	Pseudomonas stutzeri	Bacteria;Proteobacteria;Gammaproteobacteria	NCTC10450	SAMEA3881056	PRJEB6403	GCA_900636845.1	4.44	64.1	chromosome 1: NZ_LR134319.1/LR134319.1		1	3983	st	stutzeri	Pseudomonas stutzeri Strain: F2a	OK	not found		GCF_019704535.1	soil	India
		223PstPS133	NCBI	Pseudomonas stutzeri	Bacteria;Proteobacteria;Gammaproteobacteria	PS_133	SAMN10249003	PRJNA497126	GCA_003940495.1	4.52	64.2		RHRG01	56	4085	st	stutzeri	Pseudomonas stutzeri PS_133		Pseudomonas_A stutzeri		GCF_003940495.1	bedside light switch in hospital intensive care unit	Pakistan
		234PstPS130	NCBI	Pseudomonas stutzeri	Bacteria;Proteobacteria;Gammaproteobacteria	PS_130	SAMN10249070	PRJNA497126	GCA_003936035.1	4.52	64.2		RHRI01	60	4090	st	stutzeri	Pseudomonas stutzeri PS_130	OK	Pseudomonas_A stutzeri		GCF_003936035.1	bedside rail in hospital intensive care unit	Pakistan
		236PstPS134	NCBI	Pseudomonas stutzeri	Bacteria;Proteobacteria;Gammaproteobacteria	PS_134	SAMN10249017	PRJNA497126	GCA_003936055.1	4.52	64.2		RHRF01	61	4089	st	stutzeri	Pseudomonas stutzeri PS_134	OK	Pseudomonas_A stutzeri		GCF_003936055.1	bedside light switch in hospital intensive care unit	Pakistan
		235PStPS131	NCBI	Pseudomonas stutzeri	Bacteria;Proteobacteria;Gammaproteobacteria	PS_131	SAMN10249095	PRJNA497126	GCA_003936705.1	4.52	64.2		RHRH01	60	4086	st	stutzeri	Pseudomonas stutzeri PS_131	OK	Pseudomonas_A stutzeri		GCF_003936705.1	bedside rail in hospital intensive care unit	Pakistan
		84Pst1223PMEN	NCBI	Pseudomonas stutzeri	Bacteria;Proteobacteria;Gammaproteobacteria	1223_PMEN	SAMN03197188	PRJNA267549	GCA_001062345.1	4.59	63.9		JVYC01	199	4135	st	stutzeri	Pseudomonas stutzeri 1223_PMEN	OK	Pseudomonas_A stutzeri		GCF_001062345.1	clinical	USA
		226PstPS377	NCBI	Pseudomonas stutzeri	Bacteria;Proteobacteria;Gammaproteobacteria	PS_377	SAMN10249159	PRJNA497126	GCA_003935625.1	4.53	64.1		RHQV01	38	4165	st	stutzeri	Pseudomonas stutzeri PS_377	OK	Pseudomonas_A stutzeri		GCF_003935625.1	washroom sink in hospital intensive care unit	Pakistan
		10PstA160/74	This study	Pseudomonas stutzeri	Bacteria;Proteobacteria;Gammaproteobacteria	A160/74	SAMN28688778	PRJNA842858		4.41	64.1		JAMOHN000000000	112		st	stutzeri	This study					Clinical	United Kindgom
		237PstPS151	NCBI	Pseudomonas stutzeri	Bacteria;Proteobacteria;Gammaproteobacteria	PS_151	SAMN10249168	PRJNA497126	GCA_003935965.1	4.45	63.9		RHRD01	45	4025	st	stutzeri	Pseudomonas stutzeri PS_151	OK	Pseudomonas_A stutzeri		GCF_003935965.1	washroom sink in hospital intensive care unit	Pakistan
		153PstPS072	NCBI	Pseudomonas stutzeri	Bacteria;Proteobacteria;Gammaproteobacteria	PS_072	SAMN10249174	PRJNA497126	GCA_003936125.1	4.53	64		RHRO01	68	4100	st	stutzeri	Pseudomonas stutzeri PS_072	OK	Pseudomonas_A stutzeri		GCF_003936125.1	washroom sink in hospital intensive care unit	Pakistan
		230PStPS087	NCBI	Pseudomonas stutzeri	Bacteria;Proteobacteria;Gammaproteobacteria	PS_087	SAMN10248965	PRJNA497126	GCA_003940515.1	4.53	64		RHRM01	69	4102	st	stutzeri	Pseudomonas stutzeri PS_087	OK	Pseudomonas_A stutzeri		GCF_003940515.1	alcohol foam dispenser in hospital intensive care unit	Pakistan
		242PstPS376	NCBI	Pseudomonas stutzeri	Bacteria;Proteobacteria;Gammaproteobacteria	PS_376	SAMN10249036	PRJNA497126	GCA_003935545.1	4.38	64.2		RHQW01	72	4013	st	stutzeri	Pseudomonas stutzeri PS_376	OK	Pseudomonas_A stutzeri		GCF_003935545.1	bedside light switch in hospital intensive care unit	Pakistan
		150PstYWX1	NCBI	Pseudomonas stutzeri	Bacteria;Proteobacteria;Gammaproteobacteria	YWX-1	SAMN19906550	PRJNA741826	GCA_019203165.1	4.49	64	chromosome: NZ_CP078087.1/CP078087.1		1	4054	st	stutzeri	Pseudomonas stutzeri YWX-1	OK	not found		GCF_019203165.1	shale	China
		229PstPS075	NCBI	Pseudomonas stutzeri	Bacteria;Proteobacteria;Gammaproteobacteria	PS_075	SAMN10248946	PRJNA497126	GCA_003936745.1	4.32	64		RHRN01	43	3891	st	stutzeri	Pseudomonas stutzeri PS_075	OK	Pseudomonas_A stutzeri		GCF_003936745.1	alcohol foam dispenser in hospital intensive care unit	Pakistan
		231PstPS110	NCBI	Pseudomonas stutzeri	Bacteria;Proteobacteria;Gammaproteobacteria	PS_110	SAMN10248963	PRJNA497126	GCA_003936715.1	4.3	64.2		RHRL01	26	3891	st	stutzeri	Pseudomonas stutzeri PS_110	OK	Pseudomonas_A stutzeri		GCF_003936715.1	alcohol foam dispenser in hospital intensive care unit	Pakistan
		55PstC2L	NCBI	Pseudomonas stutzeri	Bacteria;Proteobacteria;Gammaproteobacteria	C2	SAMN03753647	PRJNA285410	GCA_001276475.1	4.34	64.1		LDWB01	126	3962	st	stutzeri	Pseudomonas stutzeri C2	OK	Pseudomonas_A stutzeri		GCF_001276475.1	lungs of cystic fibrosis patient C	Brisbane
		238PstPS197	NCBI	Pseudomonas stutzeri	Bacteria;Proteobacteria;Gammaproteobacteria	PS_197	SAMN10249199	PRJNA497126	GCA_003935935.1	4.42	63.9		RHRB01	51	4041	st	stutzeri	Pseudomonas stutzeri PS_197	OK	Pseudomonas_A stutzeri		GCF_003935935.1	washroom sink in hospital intensive care unit	Pakistan
		233PstPS128	NCBI	Pseudomonas stutzeri	Bacteria;Proteobacteria;Gammaproteobacteria	PS_128	SAMN10248980	PRJNA497126	GCA_003936085.1	4.42	64		RHRJ01	50	4005	st	stutzeri	Pseudomonas stutzeri PS_128	OK	Pseudomonas_A stutzeri		GCF_003936085.1	alcohol foam dispenser in hospital intensive care unit	Pakistan
		154Pst001	NCBI	Pseudomonas stutzeri	Bacteria;Proteobacteria;Gammaproteobacteria	PS_001	SAMN10249013	PRJNA497126	GCA_003965105.1	4.42	64		RXOW01	87	4012	st	stutzeri	Pseudomonas stutzeri PS_001	OK	Pseudomonas_A stutzeri		GCF_003965105.1	bedside light switch in hospital intensive care unit	Pakistan
		239PstPS211	NCBI	Pseudomonas stutzeri	Bacteria;Proteobacteria;Gammaproteobacteria	PS_211	SAMN10249028	PRJNA497126	GCA_003935955.1	4.42	63.9		RHRA01	37	4006	st	stutzeri	Pseudomonas stutzeri PS_211	OK	Pseudomonas_A stutzeri		GCF_003935955.1	bedside light switch in hospital intensive care unit	Pakistan
		147PstSGAir0442	NCBI	Pseudomonas stutzeri	Bacteria;Proteobacteria;Gammaproteobacteria	SGAir0442	SAMN07980969	PRJNA388547	GCA_003047145.2	4.52	64	chromosome: NZ_CP025149.2/CP025149.2		1	4137	st	stutzeri	Pseudomonas stutzeri F2a	OK	not found		GCF_019704535.1	soil	India
		224PstPS138	NCBI	Pseudomonas stutzeri	Bacteria;Proteobacteria;Gammaproteobacteria	PS_138	SAMN10249100	PRJNA497126	GCA_003936025.1	4.36	64		RHRE01	52	3963	st	stutzeri	Pseudomonas stutzeri PS_138	OK	Pseudomonas_A stutzeri		GCF_003936025.1	nursing call button in hospital intensive care unit	Pakistan
		222PstPS066	NCBI	Pseudomonas stutzeri	Bacteria;Proteobacteria;Gammaproteobacteria	PS_066	SAMN10249001	PRJNA497126	GCA_003940545.1	4.42	64.2		RHRP01	47	4008	st	stutzeri	Pseudomonas stutzeri PS_066	OK	Pseudomonas_A stutzeri		GCF_003940545.1	bedside light switch in hospital intensive care unit	Pakistan
		171PstAK6	NCBI	Pseudomonas stutzeri	Bacteria;Proteobacteria;Gammaproteobacteria	AK6	SAMN08848264	PRJNA435896	GCA_004683755.1	4.42	64		PZYR01	30	3973	st	stutzeri	Pseudomonas stutzeri AK6	OK	Pseudomonas_A stutzeri		GCF_004683755.1	textile effluent	India
		53Pst267PSTU	NCBI	Pseudomonas stutzeri	Bacteria;Proteobacteria;Gammaproteobacteria	267_PSTU	SAMN03197460	PRJNA267549	GCA_001064225.1	4.64	63.8		JVNQ01	144	4198	st	stutzeri	Pseudomonas stutzeri 267_PSTU	OK	Pseudomonas_A stutzeri		GCF_001064225.1	clinical	USA
		225PstPS167	NCBI	Pseudomonas stutzeri	Bacteria;Proteobacteria;Gammaproteobacteria	PS_167	SAMN10248998	PRJNA497126	GCA_003935925.1	4.51	63.3		RHRC01	28	4136	5	pgs5	Pseudomonas stutzeri PS_167	inconclusive	Pseudomonas_A sp003205815		GCF_003935925.1	alcohol foam dispenser in hospital intensive care unit	Pakistan
		190PstGOM2	NCBI	Pseudomonas stutzeri	Bacteria;Proteobacteria;Gammaproteobacteria	GOM2	SAMN13430073	PRJNA592574	GCA_009737025.1	4.95	63.5		WOUM01	24	4490	5	pgs5	Pseudomonas stutzeri GOM2	inconclusive	Pseudomonas_A sp003205815		GCF_009737025.1	sea water pelagic zone	Gulf of Mexico
		268PspR2A2	NCBI	Pseudomonas sp.	Bacteria;Proteobacteria;Gammaproteobacteria	R2A2	SAMN09302975	PRJNA474416	GCA_003205815.1	4.56	63.7	CP029772.1		1	4091	5	pgs5	Pseudomonas sp. R2A2	inconclusive	Pseudomonas_A sp003205815		GCF_003205815.1	groundwater	Taiwan
		152PstKOL14W909	NCBI	Pseudomonas stutzeri	Bacteria;Proteobacteria;Gammaproteobacteria	KOL14.W.90.9	SAMN13075212	PRJNA579073	GCA_016622305.1	4.7	63.4		WIFU01	10	4345	5	pgs5	Pseudomonas stutzeri KOL14.W.90.9	inconclusive	not found		GCF_016622305.1	submarine volcano	Greece
		199PstKOL14W904	NCBI	Pseudomonas stutzeri	Bacteria;Proteobacteria;Gammaproteobacteria	KOL14.W.90.4	SAMN13075198	PRJNA579073	GCA_016622555.1	4.71	63.4		WIGH01	9	4325	5	pgs5	Pseudomonas stutzeri KOL14.W.90.4	inconclusive	not found		GCF_016622555.1	submarine volcano	Greece
		197PstKOL14W53	NCBI	Pseudomonas stutzeri	Bacteria;Proteobacteria;Gammaproteobacteria	KOL14.W.5.3	SAMN13075199	PRJNA579073	GCA_016622545.1	4.65	63.4		WIGG01	3	4274	5	pgs5	Pseudomonas stutzeri KOL14.W.5.3	inconclusive	not found		GCF_016622545.1	submarine volcano	Greece
		201PstKOL14W2012	NCBI	Pseudomonas stutzeri	Bacteria;Proteobacteria;Gammaproteobacteria	KOL14.W.20.12	SAMN13075208	PRJNA579073	GCA_016622345.1	4.64	63.4		WIFY01	10	4218	5	pgs5	Pseudomonas stutzeri KOL14.W.20.12	inconclusive	not found		GCF_016622345.1	submarine volcano	Greece
		81PstHI00D01	NCBI	Pseudomonas stutzeri	Bacteria;Proteobacteria;Gammaproteobacteria	HI00D01	SAMN04580753	PRJNA305749	GCA_001635435.1	5.04	62.8		LWEF01	607	4739	5	pgs5	Pseudomonas stutzeri HI00D01	inconclusive	Pseudomonas_A sp003205815		GCF_001635435.1	sea water pelagic zone	Hawai
		172PstAPG2	NCBI	Pseudomonas stutzeri	Bacteria;Proteobacteria;Gammaproteobacteria	APG2	SAMN13824800	PRJNA600500	GCA_009996745.1	4.7	63.3		JAACYH01	61	4283	5	pgs5	Pseudomonas stutzeri APG2	inconclusive	Pseudomonas_A sp003205815		GCF_009996745.1	contaminated soil	India
		203PstKOL14W4516	NCBI	Pseudomonas stutzeri	Bacteria;Proteobacteria;Gammaproteobacteria	KOL14.W.45.16	SAMN13075197	PRJNA579073	GCA_016622565.1	4.78	63.1		WIGI01	14	4411	5	pgs5	Pseudomonas stutzeri KOL14.W.45.16	inconclusive	not found		GCF_016622565.1	submarine volcano	Greece
		148PstTPA3	NCBI	Pseudomonas stutzeri	Bacteria;Proteobacteria;Gammaproteobacteria	TPA3	SAMN18317231	PRJNA714762	GCA_017577085.1	4.55	63.38	chromosome: NZ_CP071899.1/CP071899.1 plasmid unnamed1: NZ_CP071900.1/CP071900.1 plasmid unnamed2: NZ_CP071901.1/CP071901.1		4	4162	5	pgs5	Pseudomonas stutzeri TPA3	inconclusive	not found		GCF_017577085.1	landfill	China
Ref. gv5		185PstDNSP21	NCBI	Pseudomonas stutzeri	Bacteria;Proteobacteria;Gammaproteobacteria	DNSP21	SAMN08149907	PRJNA421699	GCA_002890935.1	4.38	63.6		POUJ01	7	4034	5	pgs5	Pseudomonas stutzeri DNSP21 (=DSM 6082)	inconclusive	Pseudomonas_A sp003205815		GCF_002890935.1	waste water	Spain
Ref. gv5		27DNSP21	This study	Pseudomonas stutzeri	Bacteria;Proteobacteria;Gammaproteobacteria	DNSP21	SAMN28693252	PRJNA842917		4.37	63.6		JAMOHM000000000	32		5	pgs5	This study					waste water	Spain
Ref. gv5*		137PstFDAARGOS_877	NCBI	Pseudomonas stutzeri	Bacteria;Proteobacteria;Gammaproteobacteria	FDAARGOS_877 (DSM 6082=DNSP21)	SAMN13450407	PRJNA231221	GCA_016028515.1	4.39	63.6	chromosome: NZ_CP065720.1/CP065720.1		1	4032	5	pgs5	Pseudomonas stutzeri DSM 6082 (=DNSP21)					waste water	Spain
		204PstKOL14W49596	NCBI	Pseudomonas stutzeri	Bacteria;Proteobacteria;Gammaproteobacteria	KOL14.W.495.96	SAMN13075219	PRJNA579073	GCA_016622115.1	4.83	62.7		WIFO01	30	4355	23	pgs23	Pseudomonas stutzeri KOL14.W.495.96	inconclusive	not found		GCF_016622115.1	submarine volcano	Greece
Ref. gv23		58PstKOS6	NCBI	Pseudomonas stutzeri	Bacteria;Proteobacteria;Gammaproteobacteria	KOS6	SAMN02470828	PRJNA171881	GCA_000307775.2	4.95	62.7		AMCZ02	5	4406	23	pgs23	Pseudomonas stutzeri KOS6	inconclusive	Pseudomonas_A stutzeri_B	yes	GCF_000307775.2	chemical hydrocarbon sludge (waste waters from petrol industry factory)	Russia
	Metagenome	110PkunmLMOBin2	NCBI	Pseudomonas kunmingensis	Bacteria;Proteobacteria;Gammaproteobacteria	LMO Bin2	SAMN11263410	PRJNA510268	GCA_013530595.1	4.56	63.3		SPVD01	40		19	pgs19	Pseudomonas kunmingensis LMO Bin2	inconclusive	Pseudomonas_A stutzeri_G		GCA_013530595.1	marine sediment metagenome	Pacific Ocean: Mariana trench
Ref. gv19		47Pstccug46542	This study	Pseudomonas stutzeri	Bacteria;Proteobacteria;Gammaproteobacteria	CCUG 46542	SAMN28702758	PRJNA843097		4.73	63.1		JAMOHO000000000	83		19	pgs19	This study					Didemnum sp. (marine ascidian)	Maldives coast water
		202PstKOL14W4512	NCBI	Pseudomonas stutzeri	Bacteria;Proteobacteria;Gammaproteobacteria	KOL14.W.45.12	SAMN13075209	PRJNA579073	GCA_016622355.1	4.61	63.1		WIFX01	38	4182	19	pgs19	Pseudomonas stutzeri KOL14.W.45.12	inconclusive	not found		GCF_016622355.1	submarine volcano	Greece
		48PstNF13	NCBI	Pseudomonas stutzeri	Bacteria;Proteobacteria;Gammaproteobacteria	NF13	SAMN02471580	PRJNA170977	GCA_000341615.1	4.67	63		AOBS01	82	4226	19	pgs19	Pseudomonas stutzeri NF13	inconclusive	Pseudomonas_A stutzeri_G		GCF_000341615.1	Galapagos rift	Galapagos rift
		186PstDP6Y1152	NCBI	Pseudomonas stutzeri	Bacteria;Proteobacteria;Gammaproteobacteria	DP6Y115-2	SAMN21557918	PRJNA682484	GCA_020524725.1	4.61	63.3		JAIVLU01	25	4201	19	pgs19	Pseudomonas stutzeri DP6Y115-2	inconclusive	not found		GCF_020524725.1	shallow sea biome	China
		127PxanPX067	NCBI	Pseudomonas xanthomarina	Bacteria;Proteobacteria;Gammaproteobacteria	PX_067	SAMN10249005	PRJNA497126	GCA_003935375.1	4.66	62.6		RHQM01	45	4248	chl	chloritidismutans	Pseudomonas xanthomarina PX_067	inconclusive	Pseudomonas_A xanthomarina_A		GCF_003935375.1	bedside light switch in hospital intensive care unit	Pakistan
		18PstAER51	This study	Pseudomonas stutzeri	Bacteria;Proteobacteria;Gammaproteobacteria	AER5.1	SAMN28702888	PRJNA843103		4.68	62.7		JAMZSL000000000	37		chl	chloritidismutans	This study					aircraft oil contaminated soil	Spain
		19PstCCUG29243_AN10	NCBI	Pseudomonas stutzeri	Bacteria;Proteobacteria;Gammaproteobacteria	CCUG 29243	SAMN02603608	PRJNA167996	GCA_000267545.1	4.71	62.7	chromosome: NC_018028.1/CP003677.1		1	4251	chl	chloritidismutans	Pseudomonas stutzeri CCUG 29243	inconclusive	Pseudomonas_A stutzeri_U		GCF_000267545.1	contaminated marine sediment	Spain
		17PstST9	NCBI	Pseudomonas stutzeri	Bacteria;Proteobacteria;Gammaproteobacteria	ST-9	SAMN03174913	PRJNA266857	GCA_000982865.1	4.64	62.7		JXJL01	116	4243	chl	chloritidismutans	Pseudomonas stutzeri ST-9	inconclusive	Pseudomonas_A sp002692525		GCF_000982865.1	toluene-contaminated soil	Israel
	Genome from JGI	267PkunminZKA55	NCBI	Pseudomonas kunmingensis	Bacteria;Proteobacteria;Gammaproteobacteria	ZKA55	SAMN13166124	PRJNA580916	GCA_013409135.1	4.62	62.8		JACCAJ01	1	4309	chl	chloritidismutans	Pseudomonas kunmingensis ZKA55 (IMG portal)					lignin and cellulose degrading isolate	Greece
		107Pkunm28M8	NCBI	Pseudomonas kunmingensis	Bacteria;Proteobacteria;Gammaproteobacteria	28M-8	SAMN16197976	PRJNA664103	GCA_014764705.1	4.86	62.7		JACXXG01	113	4444	chl	chloritidismutans	Pseudomonas kunmingensis 28M-8	OK	not found		GCF_014764705.1	demosponge isolated at 1483 m depth	Atlantic Ocean
		125PxanPX177	NCBI	Pseudomonas xanthomarina	Bacteria;Proteobacteria;Gammaproteobacteria	PX_177	SAMN10248981	PRJNA497126	GCA_003935605.1	5.12	62.2		RHQL01	69	4719	chl	chloritidismutans	Pseudomonas xanthomarina PX_177	inconclusive	Pseudomonas_A kunmingensis_A		GCF_003935605.1	alcohol foam dispenser in hospital intensive care unit	Pakistan
		261PspPK	NCBI	Pseudomonas sp.	Bacteria;Proteobacteria;Gammaproteobacteria	PK	IMG2508501006			4.64	62.6		IMG2508501006	77	4442	chl	chloritidismutans	Pseudomonas sp. PK		not found			Fresh-water soil (Chlorate-reducer, Fatty-acid-oxidizer, Nitrate reducer)	USA
		124PxanPX371	NCBI	Pseudomonas xanthomarina	Bacteria;Proteobacteria;Gammaproteobacteria	PX_371	SAMN10249167	PRJNA497126	GCA_003935345.1	4.41	62.8		RHQK01	25	3999	chl	chloritidismutans	Pseudomonas xanthomarina PX_371	inconclusive	Pseudomonas_A xanthomarina_A		GCF_003935345.1	washroom sink in hospital intensive care unit	Pakistan
		14Pst269P	This study	Pseudomonas kumningensis	Bacteria;Proteobacteria;Gammaproteobacteria	DSM 25974	SAMN28702889	PRJNA843105		4.69	62.3		JAMZSM000000000	115		chl	chloritidismutans	This study					phosphate rock powder from a phosphate mining field	China
		111PkunmDSM25974	NCBI	Pseudomonas kunmingensis	Bacteria;Proteobacteria;Gammaproteobacteria	DSM 25974T	SAMN05216194	PRJEB17394	GCA_900114065.1	4.65	62.6		FORS01	33	4242	chl	chloritidismutans	Pseudomonas kunmingensis DSM 25974 T	inconclusive	Pseudomonas_A kunmingensis		GCF_900114065.1	phosphate rock powder from a phosphate mining field	China
	Metagenome	273PseudomonasSpCAL	NCBI	Pseudomonas sp.	Bacteria;Proteobacteria;Gammaproteobacteria	CAL	SAMN11950941	PRJNA387015	GCA_007713455.1	4.71	62.6		VMRT01	46	4315			Information not avalaible					Bioreactor metagenome - perchlorate-reducing enrichment	USA: San Francisco bay
		20PstAN11	This study	Pseudomonas stutzeri	Bacteria;Proteobacteria;Gammaproteobacteria	AN11	SAMN28702890	PRJNA843106		4.71	62.9		JAMZSN000000000	29		chl	chloritidismutans	This study					contaminated marine sediment	Spain
		21PxanthoS11	NCBI	Pseudomonas xanthomarina	Bacteria;Proteobacteria;Gammaproteobacteria	S11	SAMEA2786271	PRJEB7265	GCA_000825645.2	5.05	62.3		CCYE01	70	4625	chl	chloritidismutans	Pseudomonas xanthomarina S11	inconclusive	Pseudomonas_A kunmingensis_A		GCF_000825645.2	arsenite-oxidizing bacterium isolated from an arsenic-contaminated former gold mine	France
		101Pchlo6L11	NCBI	Pseudomonas chloritidismutans	Bacteria;Proteobacteria;Gammaproteobacteria	6L11	SAMN22746559	PRJNA776137	GCA_020783375.1	4.47	63	chromosome: NZ_CP086067.1/CP086067.1		1	4096	chl	chloritidismutans	Pseudomonas chloritidismutans 6L11	OK	not found		GCF_020783375.1	Salt base soil	China
old Ref. gv3		138PstFDAARGOS_1065	NCBI	Pseudomonas stutzeri	Bacteria;Proteobacteria;Gammaproteobacteria	FDAARGOS_1065 (DSM 50227)	SAMN16357234	PRJNA231221	GCA_016127795.1	4.43	63.1	chromosome: NZ_CP066045.1/CP066045.1		1	4073	chl	chloritidismutans	Pseudomonas stutzeri (g-proteobacteria) DSM:50227	inconclusive	not found		GCF_016127795.1	unknown	Germany
old Ref. gv3		13PstDSM50227	This study	Pseudomonas stutzeri	Bacteria;Proteobacteria;Gammaproteobacteria	DSM 50227	SAMN28702912	PRJNA843109		4.39	63.1		JAMZSO000000000	44		chl	chloritidismutans	This study					Clinical isolate	unknown
old Ref. gv3		188PstDSM50227	NCBI	Pseudomonas stutzeri	Bacteria;Proteobacteria;Gammaproteobacteria	DSM 50227	SAMN08148592	PRJNA421699	GCA_002843895.1	4.41	63.1		PJJZ01	19	4080	chl	chloritidismutans	Pseudomonas stutzeri DSM50227 (=MD 41.1.)	inconclusive	Pseudomonas_A chloritidismutans		GCF_002843895.1	Clinical isolate	unknown
old Ref. gv3		142PstNCTC10475	NCBI	Pseudomonas stutzeri	Bacteria;Proteobacteria;Gammaproteobacteria	NCTC10475	SAMEA104016179	PRJEB6403	GCA_900638035.1	4.43	63.1	chromosome 1: NZ_LR134482.1/LR134482.1		1	4067	chl	chloritidismutans	Pseudomonas stutzeri NCTC10475 (=MD 41. 1=ATCC 11607 )	inconclusive	Pseudomonas_A chloritidismutans		GCF_900638035.1	garden soil as denitrifier	unknown
		102PchloGOM4J	NCBI	Pseudomonas chloritidismutans	Bacteria;Proteobacteria;Gammaproteobacteria	GOM4	SAMN19270848	PRJNA731140	GCA_019702405.1	4.62	62.9		JAHHFP01	26	4186	chl	chloritidismutans	Pseudomonas chloritidismutans GOM4	OK	not found		GCF_019702405.1	sea water	Gulf of Mexico
		22PstBAL361	NCBI	Pseudomonas stutzeri	Bacteria;Proteobacteria;Gammaproteobacteria	BAL361	SAMN03072113	PRJNA261322	GCA_000935215.1	4.88	62.6		JXXD01	398	4558	chl	chloritidismutans	Pseudomonas stutzeri BAL361	inconclusive	Pseudomonas_A stutzeri_AD		GCF_000935215.1	surface water	Baltic Sea
		106PkunmCCUG36651	NCBI	Pseudomonas kunmingensis	Bacteria;Proteobacteria;Gammaproteobacteria	CCUG 36651	SAMN08150299	PRJNA421699	GCA_002890855.1	4.81	62.4		POUV01	65	4335	chl	chloritidismutans	Pseudomonas kunmingensis CCUG 36651	OK	Pseudomonas_A kunmingensis		GCF_002890855.1	water, borehole	Sweden
		109PkunmBUN14	NCBI	Pseudomonas kunmingensis	Bacteria;Proteobacteria;Gammaproteobacteria	BUN14	SAMN08122818	PRJNA420855	GCA_002929225.1	4.9	62.4		PISM01	22	4446	chl	chloritidismutans	Pseudomonas kunmingensis BUN14	OK	Pseudomonas_A stutzeri_U		GCF_002929225.1	hydrocarbon contaminated sediments located at refinery harbor	Tunisia
Ref. gv3* - species emmended		23PchloriAW1	NCBI	Pseudomonas chloritidismutans	Bacteria;Proteobacteria;Gammaproteobacteria	AW-1	SAMN02472111	PRJNA182713	GCA_000495915.1	5.06	62.5		AOFQ01	77	4572	chl	chloritidismutans	Pseudomonas chloritidismutans AW-1	inconclusive	Pseudomonas_A chloritidismutans		GCF_000495915.1	bioreactor	Netherlans
Ref. gv9*		193PstKC	NCBI	Pseudomonas stutzeri	Bacteria;Proteobacteria;Gammaproteobacteria	KC	SAMN08150303	PRJNA421699	GCA_002890795.1	4.62	61.8		POUN01	18	4196	9	pgs9	Pseudomonas stutzeri KC	inconclusive	Pseudomonas_A stutzeri_AA		GCF_002890795.1	aquifer	USA
Ref. gv9		33PstKC	This study	Pseudomonas stutzeri	Bacteria;Proteobacteria;Gammaproteobacteria	KC	SAMN28703649	PRJNA843112		4.78	61.7		JAMOHP000000000	28		9	pgs9	This study					aquifer	USA
Ref. gv16*		158Pst24a13_PPXG01.1	NCBI	Pseudomonas stutzeri	Bacteria;Proteobacteria;Gammaproteobacteria	24a13	SAMN08150302	PRJNA421699	GCA_002909485.1	4.8	61.3		PPXG01	28	4354	16	pgs16	Pseudomonas stutzeri 24a13	inconclusive	Pseudomonas_A stutzeri_AH		GCF_002909485.1	mineral oil-contaminated soil	Germany
Ref. gv16		43Pst24a13_gv16	This study	Pseudomonas stutzeri	Bacteria;Proteobacteria;Gammaproteobacteria	24a13	SAMN28703724	PRJNA843114		4.79	61.3		JAMOHQ000000000	47		16	pgs16	This study					mineral oil-contaminated soil	Germany
old Ref. gv2		175PstCCUG44592	NCBI	Pseudomonas stutzeri	Bacteria;Proteobacteria;Gammaproteobacteria	CCUG 44592	SAMN08150300	PRJNA421699	GCA_002890835.1	4.66	61.5		POUM01	56	4142	2	perfectomarina pgs2	Pseudomonas stutzeri CCUG 44592 (=ATCC17591)	OK	Pseudomonas_A stutzeri_AC		GCF_002890835.1	human urine	Denmark
		266PseudomonasSpTTU2014105ASC	NCBI	Pseudomonas sp.	Bacteria;Proteobacteria;Gammaproteobacteria	TTU2014-105ASC	SAMN04099674	PRJNA296464	GCA_001446975.1	4.52	61.7		LKKM01	30	4097	2	perfectomarina pgs2	Pseudomonas sp. TTU2014-105ASC	OK	Pseudomonas_A stutzeri_AC		GCF_001446975.1	Bos taurus feces	USA
		90PstATCC17591	This study	Pseudomonas stutzeri	Bacteria;Proteobacteria;Gammaproteobacteria	ATCC 17591	SAMN28703725	PRJNA843116		4.67	61.4		JAMOHR000000000	56		2	perfectomarina pgs2	This study					human urine	Denmark
		108Pkunm57B2	NCBI	Pseudomonas kunmingensis	Bacteria;Proteobacteria;Gammaproteobacteria	57B2	SAMN14085451	PRJNA606080	GCA_013522965.1	4.77	61.4		JAAMQS01	54	4206	2	perfectomarina pgs2	Pseudomonas kunmingensis 57B2	inconclusive	Pseudomonas_A stutzeri_AC		GCF_013522965.1	indoor dust athleticfacility|hallway	USA
Ref. gv2* - species emmended		131PstATCC14405	NCBI	Pseudomonas stutzeri	Bacteria;Proteobacteria;Gammaproteobacteria	ATCC 14405	SAMN10961665	PRJNA522963	GCA_015291885.1	4.64	61.3	chromosome: NZ_CP036186.1/CP036186.1		1	4100	2	perfectomarina pgs2	Pseudomonas stutzeri ATCC 14405 (=CCUG 16156)	OK	Pseudomonas_A stutzeri_AC		GCF_015291885.1 GCF_000237885.1	marine	Pacific Ocean
Ref. gv2 - species emended		12PstATCC14405Zobell	NCBI	Pseudomonas stutzeri	Bacteria;Proteobacteria;Gammaproteobacteria	CCUG 16156 (ATCC 14405=CCUG 16156)	SAMN02471579	PRJNA74687	GCA_000237885.2	4.53	61.4		AGSL01	130	4043	2	perfectomarina pgs2	Pseudomonas stutzeri ATCC 14405 = CCUG 16156	OK	Pseudomonas_A stutzeri_AC		GCA_000237885.2	marine	Pacific Ocean
		265PseudomonasSpSCT	NCBI	Pseudomonas sp.	Bacteria;Proteobacteria;Gammaproteobacteria	SCT	SAMD00059319	PRJDB5044	GCA_003864275.1	4.79	62.5		BDJA01	35	4449	24	pgs24	Pseudomonas sp SCT	inconclusive	Pseudomonas_A stutzeri_AE		GCF_003864275.1	marine sediment, iodate-reducing bacterium	Japan
Ref. gv24		65PstRCH2	NCBI	Pseudomonas stutzeri	Bacteria;Proteobacteria;Gammaproteobacteria	RCH2	SAMN02232046	PRJNA60029	GCA_000327065.1	4.6	62.47	chromosome: NC_019936.1/CP003071.1 plasmid pPSEST01: NC_019937.1/CP003072.1 plasmid pPSEST02: NC_019938.1/CP003073.1		4	4218	24	pgs24	Pseudomonas stutzeri RCH2	inconclusive	Pseudomonas_A stutzeri_AE		GCF_000327065.1	chromium-contaminated aquifer	USA
		132PstDW21	NCBI	Pseudomonas stutzeri	Bacteria;Proteobacteria;Gammaproteobacteria	DW2-1	SAMN08644040	PRJNA437220	GCA_003001655.1	4.4	63	chromosome: NZ_CP027543.1/CP027543.1		1	4017	son	sognenensis	Pseudomonas stutzeri DW2-1	inconclusive	Pseudomonas_A songnenensis		GCF_003001655.1	oil reservoir of XinJiang oil-field	China
P. songenensis*		120PsongNEAUST55	NCBI	Pseudomonas songnenensis	Bacteria;Proteobacteria;Gammaproteobacteria	NEAU-ST5-5	SAMN10266092	PRJNA497776	GCA_003696315.1	4.32	63.2		RFFN01	25	3992	son	sognenensis	Pseudomonas sognenensis NEAU-ST5-5	OK	Pseudomonas_A songnenensis		GCF_003696315.1	saline and alkaline soil	China
P. songenensis		71PsongDMS27560T454LargeContigs	This study	Pseudomonas songnenensis	Bacteria;Proteobacteria;Gammaproteobacteria	DSM 27560T	SAMN28703726	PRJNA843117		4.32	63.2		JAMOHS000000000	31		son	sognenensis	This study					saline and alkaline soil	China
		121PsongL103	NCBI	Pseudomonas songnenensis	Bacteria;Proteobacteria;Gammaproteobacteria	L103	SAMN10525137	PRJNA508547	GCA_003957495.3	4.79	62.8		RWYU02	18	4397	son	sognenensis	Pseudomonas sognenensis L103	OK	Pseudomonas_A songnenensis		GCF_003957495.3	agricultural soil	China
Ref. gv4		24Pstutzeri19SMN4	NCBI	Pseudomonas stutzeri	Bacteria;Proteobacteria;Gammaproteobacteria	19SMN4	SAMN02692943	PRJNA242326	GCA_000661915.1	4.83	62.21	chromosome: NZ_CP007509.1/CP007509.1 plasmid pLIB119: NZ_CP007510.1/CP007510.1		2	4385	4	pgs4	Pseudomonas stutzeri 19SMN4	inconclusive	Pseudomonas_A stutzeri_A		GCF_000661915.1	contaminated marine sediment	Mediterranean Sea, Spain
		25PstST27MN3	This study	Pseudomonas stutzeri	Bacteria;Proteobacteria;Gammaproteobacteria	ST27MN3	SAMN28703777	PRJNA843118		4.66	62.4		JAMOHT000000000	29		4	pgs4	This study					contaminated marine sediment	Mediterranean Sea, Spain
		245PstST27MN3	NCBI	Pseudomonas stutzeri	Bacteria;Proteobacteria;Gammaproteobacteria	ST27MN3	SAMN08149906	PRJNA421699	GCA_002890955.1	4.67	62.4		POUI01	18	4259	4	pgs4	Pseudomonas stutzeri ST27MN3	inconclusive	Pseudomonas_A stutzeri_A		GCF_002890955.1	contaminated marine sediment	Mediterranean Sea, Spain
Ref. gv17		44Pst24A75	This study	Pseudomonas stutzeri	Bacteria;Proteobacteria;Gammaproteobacteria	24A75	SAMN28703796	PRJNA843119		4.72	65.2		JAMOHU000000000	121		17	pgs17	This study					mineral oil-contaminated soil	Germany
Ref. gv17*		159Pst24a75	NCBI	Pseudomonas stutzeri	Bacteria;Proteobacteria;Gammaproteobacteria	24a75	SAMN08150295	PRJNA421699	GCA_002890915.1	4.77	65.2		POUT01	37	4298	17	pgs17	Pseudomonas stutzeri 24a75	inconclusive	Pseudomonas_A stutzeri_AF		GCF_002890915.1	mineral oil-contaminated soil	Germany
		263PseudomonasSpBAY1663	NCBI	Pseudomonas sp.	Bacteria;Proteobacteria;Gammaproteobacteria	BAY1663	SAMN02469298	PRJNA232351	GCA_000582595.1	4.87	65		AZSV01	221	3728	17	pgs17	Pseudomonas sp. BAY1663	inconclusive	Pseudomonas_A stutzeri_AF		GCF_000582595.1	soil	Hungary
S. lopnurensis		114PlopruAL54	NCBI	Pseudomonas lopnurensis	Bacteria;Proteobacteria;Gammaproteobacteria	AL-54	SAMN16450962	PRJNA224116	GCF_015070855.1	4.91	64.7		JADDIX01	100	4271	lop	lopnurensis	Pseudomonas lopnurensis AL-54	inconclusive	not found		GCF_015070855.1	populus euphratica	China
Ref. gv26		64PstTS44	NCBI	Pseudomonas stutzeri	Bacteria;Proteobacteria;Gammaproteobacteria	TS44	SAMN02469903	PRJNA162447	GCA_000263395.1	4.28	64.4		AJXE01	78	3922	26	pgs26	Pseudomonas stutzeri TS44		Pseudomonas_A stutzeri_C		GCF_000263395.1	highly arsenic-contaminated soil from metal (gold, copper, iron) mines	China
		192PstIsolate3	NCBI	Pseudomonas stutzeri	Bacteria;Proteobacteria;Gammaproteobacteria	Isolate3	SAMEA8533643	PRJEB44171	GCA_907163115.1	4.49	63.8		CAJQTW01	5	4233	7	pgs7	Pseudomonas stutzeri solate3		not found		GCF_907163115.1	Anaerobic digester	Norway
		31PseudoChol1	NCBI	Pseudomonas sp.	Bacteria;Proteobacteria;Gammaproteobacteria	Chol1	SAMN02470134	PRJNA174132	GCA_000306015.1	4.86	64		AMSL01	199	4508	7	pgs7	Pseudomonas sp. Chol1		_Pseudomonas; s__(failed quality check)		GCF_000306015.1	soil; Bile Salts and Other Steroid Compounds-degrader	Germany
		211PstMM2020_2	NCBI	Pseudomonas stutzeri	Bacteria;Proteobacteria;Gammaproteobacteria	MM2020_2	SAMN14218606	PRJNA609039	GCA_011250485.1	3.79	64.8		JAANMR01	21	3505	7	pgs7	Pseudomonas stutzeri MM2020_2		Pseudomonas_A sp000765155		GCF_011250485.1	Freshwater sediment	Denmark
Ref. gv7		28PstDSM50238	This study	Pseudomonas stutzeri	Bacteria;Proteobacteria;Gammaproteobacteria	DSM 50238	SAMN28703798	PRJNA843120		4	64.5		JAMOHV000000000	32		7	pgs7	This study					soil denitrifier	California, USA
Ref. gv7		189PstDSM50238	NCBI	Pseudomonas stutzeri	Bacteria;Proteobacteria;Gammaproteobacteria	DSM 50238	SAMN08150296	PRJNA421699	GCA_002891015.1	4.02	64.5		POUK01	20	3721	7	pgs7	Pseudomonas stutzeri DSM 50238 (FDAARGOS_876)		Pseudomonas_A sp000765155		GCF_002891015.1	soil denitrifier	California, USA
Ref. gv7*		136PstFDAARGOS_876	NCBI	Pseudomonas stutzeri	Bacteria;Proteobacteria;Gammaproteobacteria	FDAARGOS_876 (DSM 50238)	SAMN13450406	PRJNA231221	GCA_016028635.1	4.04	64.4	chromosome: NZ_CP065721.1/CP065721.1		1	3721	7	pgs7	Pseudomonas stutzeri FDAARGOS_876 (=DSM 50238)		not found		GCF_016028635.1	soil denitrifier	California, USA
		57PstKF716	NCBI	Pseudomonas stutzeri	Bacteria;Proteobacteria;Gammaproteobacteria	KF716	SAMD00023464	PRJDB3357	GCA_001294145.1	4.19	64.2		BBQQ01	30	3833	7	pgs7	Pseudomonas stutzeri KF716		Pseudomonas_A sp000765155		GCF_001294145.1	biphenyl contaminated soil	Japan
		30Pst4FB3	This study	Pseudomonas stutzeri	Bacteria;Proteobacteria;Gammaproteobacteria	4FB3	SAMN28703882	PRJNA843122		4.06	64.6		JAMOHW000000000	79		7	pgs7	This study					Estuarine sediment; growth with 4-fluorobenzoate	USA
		86PstDCPPs1	NCBI	Pseudomonas stutzeri	Bacteria;Proteobacteria;Gammaproteobacteria	DCP-Ps1	SAMN06060101	PRJNA355021	GCA_001996325.1	4.09	64.5		MQMM01	17	3783	7	pgs7	Pseudomonas stutzeri DCP-Ps1		Pseudomonas_A sp000765155		GCF_001996325.1	dichlorophenol enrichment culture inoculated with agricultural soil	USA
		149PstXL272	NCBI	Pseudomonas stutzeri	Bacteria;Proteobacteria;Gammaproteobacteria	XL272	SAMN13482974	PRJNA593625	GCA_009740185.1	3.93	64.7	chromosome: NZ_CP046538.1/CP046538.1		1	3644	7	pgs7	Pseudomonas stutzeri XL272		Pseudomonas_A sp000765155		GCF_009740185.1	cucumber rhizosphere	China
		29PstAER27	This study	Pseudomonas stutzeri	Bacteria;Proteobacteria;Gammaproteobacteria	AER2.7	SAMN28703883	PRJNA843123		4.07	64.3		JAMOHX000000000	89		7	pgs7	This study					soil contaminated with aircraft	Spain: Palma de Mallorca
		143PstPheN2	NCBI	Pseudomonas stutzeri	Bacteria;Proteobacteria;Gammaproteobacteria	PheN2	SAMN11657392	PRJNA543196	GCA_005844005.1	4.06	64.19	chromosome: NZ_CP040460.1/CP040460.1 plasmid unnamed: NZ_CP040459.1/CP040459.1		2	3760	7	pgs7	Pseudomonas stutzeri PheN2		Pseudomonas_A sp000765155		GCF_005844005.1	anaerobic environments	China
		249PbalCCUG70972	NCBI	Pseudomonas balearica	Bacteria;Proteobacteria;Gammaproteobacteria	Z8	SAMN09983098	PRJNA305687	GCA_018316915.1	4.34	64.9		QXMO01	65	3961	bal	balearica	Pseudomonas balearica Z8 (=CCUG:70972)	OK	not found		GCF_018316915.1	Petrochemical wastewater	Irán
	Metagenome	257PbalMAG101	NCBI	Pseudomonas balearica	Bacteria;Proteobacteria;Gammaproteobacteria	MAG-101	SAMN15637651	PRJNA635524	GCA_014359425.1	4.55	64.6		JACIZJ01	100	4285	bal	balearica	Pseudomonas balearica MAG-101	OK	Pseudomonas_A balearica		GCA_014359425.1	oil production facility metagenome	China
		66PstYCYH1	NCBI	Pseudomonas stutzeri	Bacteria;Proteobacteria;Gammaproteobacteria	YC-YH1	SAMN03224140	PRJNA268715	GCA_000828205.1	4.84	64		JUDR01	56	4444	bal	balearica	Pseudomonas stutzeri YC-YH1	inconclusive	Pseudomonas_A balearica		GCF_000828205.1	pesticide contaminated sludge	China
Ref. gv6*		68PbalDSM6083	NCBI	Pseudomonas balearica	Bacteria;Proteobacteria;Gammaproteobacteria	DSM 6083 (=SP1402)	SAMN02673660	PRJNA240670	GCA_000818015.1	4.38	64.7	chromosome: NZ_CP007511.1/CP007511.1		1	3986	bal	balearica	Pseudomonas balearica DSM6083 (=SP1402)	OK	Pseudomonas_A balearica	yes	GCF_000818015.1	wastewater	Spain
Ref. gv6		89PbalDSM6083	NCBI	Pseudomonas balearica	Bacteria;Proteobacteria;Gammaproteobacteria	DSM 6083	SAMN05660875	PRJEB16203	GCA_900103375.1	4.37	64.7		FNHO01	26	3989	bal	balearica	Pseudomonas balearica DSM6083	OK	Pseudomonas_A balearica	yes	GCA_900103375.1	wastewater	Spain
		252PbalLS401_CCUG66666	NCBI	Pseudomonas balearica	Bacteria;Proteobacteria;Gammaproteobacteria	LS401	SAMN04331779	PRJNA305687	GCA_001575035.2	4.29	65		LONE02	60	3958	bal	balearica	Pseudomonas balearica LS401	OK	Pseudomonas_A balearica		GCF_001575035.2	mediterranean marine sediment	Spain
		250PbalEC28	NCBI	Pseudomonas balearica	Bacteria;Proteobacteria;Gammaproteobacteria	EC28	SAMN13198556	PRJNA587695	GCA_011106855.1	4.64	64.4	chromosome: NZ_CP045858.1/CP045858.1		1	4174	bal	balearica	Pseudomonas balearica EC28	OK	Pseudomonas_A balearica		GCF_011106855.1	Corrosion products from a corroded pipe in a FPSO	Australia
		259PbalSAGV32SA2	NCBI	Pseudomonas balearica	Bacteria;Proteobacteria;Gammaproteobacteria	SAGV3-2SA2	SAMN10140100	PRJNA305687	GCA_018340015.1	4.32	64.9		RAXS01	18	3973	bal	balearica	Pseudomonas balearica SAGV3-2SA2	OK	not found		GCF_018340015.1	Activated sludge from wastewater plant	Chile
		258PbalOC16005	NCBI	Pseudomonas balearica	Bacteria;Proteobacteria;Gammaproteobacteria	OC16.005	SAMN15680229	PRJNA611516	GCA_014763485.1	4.54	64.8		JACXVJ01	102	4228	bal	balearica	Pseudomonas balearica OC16.005	OK	not found		GCA_014763485.1	geothermal watr	Greece
		251PbalFDAARGOS1013	NCBI	Pseudomonas balearica	Bacteria;Proteobacteria;Gammaproteobacteria	FDAARGOS_1013 (DSM 46326)	SAMN16357182	PRJNA231221	GCA_016599775.1	4.41	64.8	chromosome: NZ_CP067013.1/CP067013.1		1	3996	bal	balearica	Pseudomonas balearica FDAARGOS_1013	OK	not found		GCA_016599775.1	soil	Unknown
		253Pbalst101_CCUG66667	NCBI	Pseudomonas balearica	Bacteria;Proteobacteria;Gammaproteobacteria	st101	SAMN04334590	PRJNA305687	GCA_001575025.2	4.36	64.9		LONF02	45	3992	bal	balearica	Pseudomonas balearica st101	OK	Pseudomonas_A balearica		GCF_001575025.2	rhizosphere	USA
		254PbalKOL14W2549549	NCBI	Pseudomonas balearica	Bacteria;Proteobacteria;Gammaproteobacteria	KOL14.W25.495.49	SAMN13075216	PRJNA579073	GCA_016622245.1	4.36	65		WIFQ01	5	4045	bal	balearica	Pseudomonas balearica KOL14.W25.495.49	OK	not found		GCF_016622245.1	submarine volcano	Greece
		255PbalKOL14W2010	NCBI	Pseudomonas balearica	Bacteria;Proteobacteria;Gammaproteobacteria	KOL14.W.20.10	SAMN13075207	PRJNA579073	GCA_016622365.1	4.38	65		WIFZ01	4	4044	bal	balearica	Pseudomonas balearica KOL14.W.20.10	OK	not found		GCF_016622365.1	submarine volcano	Greece
		256PbalKOL14W25495B5	NCBI	Pseudomonas balearica	Bacteria;Proteobacteria;Gammaproteobacteria	KOL14.W25.495.B5	SAMN13075200	PRJNA579073	GCA_016622525.1	4.36	65		WIGF01	6	4037	bal	balearica	Pseudomonas balearica KOL14.W25.495.B5	OK	not found		GCF_016622525.1	submarine volcano	Greece
	Metagenome	219PstNTP17	NCBI	Pseudomonas stutzeri	Bacteria;Proteobacteria;Gammaproteobacteria	NTP17	SAMN16656991	PRJNA661076	GCA_015478845.1	3.29	61		JADMKM01	159	3090			Information not avalaible					fecal sample from diarrhoea affected cattle B	South Africa: Lokaleng Village, Mahikeng
Ref. gv22		52Pst_V81	This study	Pseudomonas stutzeri	Bacteria;Proteobacteria;Gammaproteobacteria	V81	SAMN28703884	PRJNA843124		3.69	60.7		JAMOHY000000000	63		22	pgs22	This study					Oil contaminated sand	Spain
Ref. gv29		164Pst95A6	NCBI	Pseudomonas stutzeri	Bacteria;Proteobacteria;Gammaproteobacteria	95A6	SAMN14085458	PRJNA606080	GCA_013522825.1	5	61.6		JAAMQZ01	123	4553	29	pgs29	Pseudomonas stutzeri 95A6	inconclusive	Pseudomonas_A stutzeri_AK	yes	GCF_013522825.1	indoor dust	USA
S. saudiphocaensis		246Psau20_BN	NCBI	Pseudomonas saudiphocaensis	Bacteria;Proteobacteria;Gammaproteobacteria	20_BN	SAMEA2658259	PRJEB6478	GCA_000756775.2	3.67	61.2	chromosome: NZ_CCSF01000001.1/CCSF01000001.1	CCSF01	1	3340	sau	saudipho	Pseudomonas suadiphocaensis 20_BN T	OK	Pseudomonas_A saudiphocaensis	yes	GCF_000756775.1	Unknown	Unknown
		247PsauAGROB56	NCBI	Pseudomonas saudiphocaensis	Bacteria;Proteobacteria;Gammaproteobacteria	AGROB56	SAMN16490618	PRJNA670249	GCA_015159875.1	3.6	61.2		JADDOO01	19	3293	sau	saudipho	Pseudomonas saudiphocaensis AGROB56	OK	not found		GCF_015159875.1	dairy farm	New Zealand
		248PsauPS399	NCBI	Pseudomonas saudiphocaensis	Bacteria;Proteobacteria;Gammaproteobacteria	PS_399	SAMN10249202	PRJNA497126	GCA_003935525.1	3.7	61.1		RHQU01	19	3357	sau	saudipho	Pseudomonas saudiphocaensis PS_399	OK	Pseudomonas_A saudiphocaensis		GCF_003935525.1	washroom sink in hospital intensive care unit	Pakistan
		156Pst8A1	NCBI	Pseudomonas stutzeri	Bacteria;Proteobacteria;Gammaproteobacteria	8A1	SAMN14085443	PRJNA606080	GCA_013523115.1	4.39	63.1		JAAMQK01	24	3950	nit	nitritititolerans	Pseudomonas stutzeri 8A1	inconclusive	Pseudomonas_A nitrititolerans		GCF_013523115.1	indoor dust	USA
		87PxanUASWS0955	NCBI	Pseudomonas xanthomarina	Bacteria;Proteobacteria;Gammaproteobacteria	UASWS0955	SAMN05366370	PRJNA328204	GCA_001705225.1	4.61	63		MDEM01	40	4180	nit	nitritititolerans	Pseudomonas xanthomarina UASWS0955	inconclusive	Pseudomonas_A nitrititolerans		GCF_001705225.1	sewage sludge	Switzerland
	Metagenome	117Pnit2813	NCBI	Pseudomonas nitrititolerans	Bacteria;Proteobacteria;Gammaproteobacteria	2813	SAMN21194251	PRJNA543206	GCA_020741695.1	3.16	63.7		DYYL01	546	3230	nit	nitriti	Pseudomonas nitrititolerans 2813	OK	not found		GCA_020741695.1	fecal biome Gallus gallus	Italy
		163Pst62A4	NCBI	Pseudomonas stutzeri	Bacteria;Proteobacteria;Gammaproteobacteria	62A4	SAMN14085452	PRJNA606080	GCA_013522915.1	4.28	63.2		JAAMQT01	50	3884	nit	nitritititolerans	Pseudomonas stutzeri 62A4	inconclusive	Pseudomonas_A nitrititolerans		GCF_013522915.1	indoor dust	USA
P. nitrititolerans		115PnitGL14	NCBI	Pseudomonas nitrititolerans	Bacteria;Proteobacteria;Gammaproteobacteria	GL14	SAMN10266077	PRJNA497772	GCA_003696285.1	4.36	63		RFFL01	102	4021	nit	nitritititolerans	Pseudomonas nitrititolerans GL14 T	OK	Pseudomonas_A nitrititolerans	yes	GCF_003696285.1	nitrification/denitrification bioreactor	China
		116PnitPAH26	NCBI	Pseudomonas nitrititolerans	Bacteria;Proteobacteria;Gammaproteobacteria	PAH26	SAMN17801980	PRJNA699615	GCA_018551615.1	4.47	62		JAFFPG01	354	4160	nit	nitritititolerans	Pseudomonas nitrititolerans PAH26	OK	not found		GCF_018551615.1	wound homo sapiens	Lebanon
		119PnitSurvcare175	NCBI	Pseudomonas nitrititolerans	Bacteria;Proteobacteria;Gammaproteobacteria	Survcare175	SAMN17372087	PRJNA692829	GCA_018441575.1	4.22	63.1		JAFHXU01	62	3832	nit	nitritititolerans	Pseudomonas nitrititolerans Survcare175	OK	not found		GCF_018441575.1	tissue necrose	Germany
		215PstNCTC10473	NCBI	Pseudomonas stutzeri	Bacteria;Proteobacteria;Gammaproteobacteria	NCTC10473	SAMEA104281637	PRJEB6403	GCA_900455625.1	4.1	63.1		UGVA01	8	3715	nit	nitritititolerans	Pseudomonas stutzeri NCTC10473	inconclusive	Pseudomonas_A nitrititolerans		GCF_900455625.1	Unknown	Unknown
		32PstutzeriDSM10701	NCBI	Pseudomonas stutzeri	Bacteria;Proteobacteria;Gammaproteobacteria	DSM 10701	SAMN02604107	PRJNA78211	GCA_000279165.1	4.17	63.2	chromosome: NC_018177.1/CP003725.1		1	3775	nit	nitritititolerans	Pseudomonas stutzeri DSM 10701 (=JM300)				GCA_000279165.1	soil	USA
		118PnitAGROB37	NCBI	Pseudomonas nitrititolerans	Bacteria;Proteobacteria;Gammaproteobacteria	AGROB37	SAMN14784243	PRJNA629605	GCA_013072755.1	4.19	63.3		JABEVZ01	43	3847	nit	nitritititolerans	Pseudomonas nitrititolerans AGROB37	OK	Pseudomonas_A nitrititolerans		GCF_013072755.1	dairy farm	New Zealand
Ref. gv25		145PstRM2	NCBI	Pseudomonas stutzeri	Bacteria;Proteobacteria;Gammaproteobacteria	RM2	SAMN19803088	PRJNA739819	GCA_019056435.1	4.73	62.72	chromosome: CP077641.1 plasmid plas1: CP077642.1 plasmid plas2: CP077643.1 …		5		25	pgs25	Pseudomonas stutzeri RM2	inconclusive	not found		GCA_019056435.1	saline desert soil	India
Ref. gv13		40Pst28a22	This study	Pseudomonas stutzeri	Bacteria;Proteobacteria;Gammaproteobacteria	28a22	SAMN28703910	PRJNA843126		4.62	59.9		JAMOHZ000000000	29		13	pgs13	This study					soil	Israel
Ref. gv32		271PspQ2TVG42	NCBI	Pseudomonas sp.	Bacteria;Proteobacteria;Gammaproteobacteria	Q2-TVG4-2	SAMN03776123	PRJNA287095	GCA_013620795.1	4.47	60.6		LGLW01	39	4059	32	pgs32	Pseudomonas sp. Q2-TVG4-2	inconclusive	Pseudomonas_A sp013620795	yes	GCF_013620795.1	deep sea sediment	North Atlantic
Ref. gv31		272PspSST3	NCBI	Pseudomonas sp.	Bacteria;Proteobacteria;Gammaproteobacteria	SST3	SAMN09510293	PRJNA478308	GCA_003325755.2	5.6	59.9		QORI02	245	4709	31	pgs31	Pseudomonas sp. SST3	inconclusive	Pseudomonas_A sp003325755	yes	GCF_003325755.1	marine sediment	Antarctica
Ref. gv33		144PstPM101005	NCBI	Pseudomonas stutzeri	Bacteria;Proteobacteria;Gammaproteobacteria	PM101005	SAMN13555502	PRJNA595440	GCA_009789555.1	4.95	61.85	chromosome: NZ_CP046902.1/CP046902.1 plasmid p1_PM101005: NZ_CP046903.1/CP046903.1		2	4515	33	pgs33	Pseudomonas stutzeri PM101005	inconclusive	Pseudomonas_A stutzeri_R	yes	GCF_009789555.1	particulate matter	South Korea
Ref. gv30		60PstNT0128	NCBI	Pseudomonas stutzeri	Bacteria;Proteobacteria;Gammaproteobacteria	NT0128	SAMN03352191	PRJNA275697	GCA_000952685.1	4.9	61		JYHV01	47	4399	30	pgs30	Pseudomonas stutzeri NT0128	inconclusive	Pseudomonas_A stutzeri_E	yes	GCF_000952685.1	Wheat rhizosphere	Israel
		129Pst28a24	NCBI	Pseudomonas stutzeri	Bacteria;Proteobacteria;Gammaproteobacteria	28a24	SAMN02673421	PRJNA240232	GCA_000590475.1	4.73	60.6	chromosome: NZ_CP007441.1/CP007441.1		1	4168	11	pgs11	Pseudomonas stutzeri 28a24	inconclusive	Pseudomonas_A stutzeri_D	yes	GCF_000590475.1	soil	Israel
Ref. gv11		36Pst28a50	This study	Pseudomonas stutzeri	Bacteria;Proteobacteria;Gammaproteobacteria	28a50	SAMN28703913	PRJNA843127		4.71	60.6		JAMOIA000000000	40		11	pgs11	This study					soil	Israel
S. zhaodongensis		50PzhaoDSM27559T	This study	Pseudomonas zhaodongensis	Bacteria;Proteobacteria;Gammaproteobacteria	DSM 27559T	SAMN28703923	PRJNA843128		4.66	59.6		JAMOIB000000000	30		zha	zhao pgs20	This study					saline and alkaline soil	China
S. zhaodongensis - old ref. gv20		49PstPE	This study	Pseudomonas stutzeri	Bacteria;Proteobacteria;Gammaproteobacteria	PE	SAMN28708176	PRJNA843205		4.81	59.4		JAMZSP000000000	65		zha	zhao pgs20	This study					Putidoil®	Russia
Ref. gv21		51PstA563/77	This study	Pseudomonas stutzeri	Bacteria;Proteobacteria;Gammaproteobacteria	A563/77	SAMN28708177	PRJNA843206		5.39	59.8		JAMOIC000000000	78		21	pgs21	This study					Clinical	United Kindgom
Ref. gv18		46PstMT1	This study	Pseudomonas stutzeri	Bacteria;Proteobacteria;Gammaproteobacteria	MT-1	SAMN28708178	PRJNA843207		4.79	60.2		JAMOID000000000	47		18	pgs18	This study					Mariana trench	Mariana trench
Ref. gv18*		45PstMT1	NCBI	Pseudomonas stutzeri	Bacteria;Proteobacteria;Gammaproteobacteria	MT-1	SAMD00017418	PRJDB2890	GCA_000828755.1	4.86	60.1	AP014655		1	4477	18	pgs18	Pseudomonas stutzeri					Mariana trench	Mariana trench
		130Pst273	NCBI	Pseudomonas stutzeri	Bacteria;Proteobacteria;Gammaproteobacteria	273	SAMN04979180	PRJNA321299	GCA_001648195.1	5.03	60.3	chromosome: NZ_CP015641.1/CP015641.1		1	4517	18	pgs18	Pseudomonas stutzeri 273		Pseudomonas_A sp004010935		GCF_001648195.1	marine sediment	China
		262PspSI3	NCBI	Pseudomonas sp.	Bacteria;Proteobacteria;Gammaproteobacteria	SI-3	SAMN08364586	PRJNA429321	GCA_004010935.1	4.83	60.2	CP026511.1		1	4333	18	pgs18	Pseudomonadaceae bacterium SI-3		Pseudomonas_A sp004010935		GCF_004010935.1	Ulva prolifera	Yellow Sea, China
		198PstKOL14W203	NCBI	Pseudomonas stutzeri	Bacteria;Proteobacteria;Gammaproteobacteria	KOL14.W.20.3	SAMN13075206	PRJNA579073	GCA_016622375.1	4.83	60.2		WIGA01	10	4355	18	pgs18	Pseudomonas stutzeri KOL14.W.20.3		not found		GCF_016622375.1	submarine volcano	Greece
		196PstKOL14W202	NCBI	Pseudomonas stutzeri	Bacteria;Proteobacteria;Gammaproteobacteria	KOL14.W.20.2	SAMN13075205	PRJNA579073	GCA_016622455.1	4.84	60.2		WIGB01	6	4353	18	pgs18	Pseudomonas stutzeri KOL14.W.20.2		not found		GCF_016622455.1	submarine volcano	Greece
Ref. gv10		34PstCLN100	This study	Pseudomonas stutzeri	Bacteria;Proteobacteria;Gammaproteobacteria	CLN100	SAMN28708181	PRJNA843208		5.14	61.1		JAMOIE000000000	284		10	pgs10	This study					Chemical industry waste water	Germany
Ref. gv37		62PstSDMLAC	NCBI	Pseudomonas stutzeri	Bacteria;Proteobacteria;Gammaproteobacteria	SDM-LAC	SAMN02470922	PRJNA74741	GCA_000235745.2	4.23	60.6		AGSX01	199	3798	37	pgs37	Pseudomonas stutzeri SDM-LAC (CCTCC:M206010)		Pseudomonas_A stutzeri_H		GCF_000235745.1	pyruvate producer from lactate	China
S. xanthomarina		123PxanDSM18231	NCBI	Pseudomonas xanthomarina	Bacteria;Proteobacteria;Gammaproteobacteria	DSM 18231	SAMN02744645	PRJEB18235	GCA_900129835.1	4.31	60.3		FQXA01	17	3863	xan	xanthom	Pseudomonas xanthomarina LMG 23572		Pseudomonas_A xanthomarina		GCF_900129835.1	isolated from ascidian Halocynthia aurantium	Sea of Japan
S. xanthomarina		72PxanDSM18231T	This study	Pseudomonas xanthomarina	Bacteria;Proteobacteria;Gammaproteobacteria	DSM 18231T	SAMN28708182	PRJNA843209		4.3	60.3		JAMQRT000000000	31		xan	xanthom	This study					isolated from ascidian Halocynthia aurantium	Sea of Japan
S. xanthomarina*		88PxanLMG23572	NCBI	Pseudomonas xanthomarina	Bacteria;Proteobacteria;Gammaproteobacteria	LMG 23572	SAMN05216535	PRJEB15821	GCA_900108535.1	4.33	60.3	chromosome I: NZ_LT629970.1/LT629970.1		1	3874	xan	xanthom	Pseudomonas xanthomarina LMG 23572		Pseudomonas_A xanthomarina		GCF_900108535.1	isolated from ascidian Halocynthia aurantium	Sea of Japan
		126PxanKOL14	NCBI	Pseudomonas xanthomarina	Bacteria;Proteobacteria;Gammaproteobacteria	KOL14.W.430.4	SAMN13075204	PRJNA579073	GCA_016622425.1	5.82	60.1		WIGK01	9	5155	15	pgs15	Pseudomonas xanthomarina KOL14.W.430.4		not found		GCF_016622425.1	submarine volcano	Greece
		216PstNP8Ht	NCBI	Pseudomonas stutzeri	Bacteria;Proteobacteria;Gammaproteobacteria	NP_8Ht	SAMN05216572	PRJNA323222	GCA_008124705.1	4.73	60.2		VNHQ01	14	4241	15	pgs15	Pseudomonas stutzeri NP_8Ht		Pseudomonas_A stutzeri_AB		GCF_008124705.1	deep subsurface	Mid-Atlantic rift
Ref. gv15*		155Pst4C29	NCBI	Pseudomonas stutzeri	Bacteria;Proteobacteria;Gammaproteobacteria	4C29	SAMN08150297	PRJNA421699	GCA_002890895.1	4.45	60.5		POUL01	22	4009	15	pgs15	Pseudomonas stutzeri 4C29		Pseudomonas_A stutzeri_AB		GCF_002890895.1	marine sediment	Germany
Ref. gv15		42Pst4c29	This study	Pseudomonas stutzeri	Bacteria;Proteobacteria;Gammaproteobacteria	4c29	SAMN28708183	PRJNA843210		4.44	60.5		JAMOIF000000000	44		15	pgs15	This study					marine sediment	Germany
Ref. gv34		168PstA4	NCBI	Pseudomonas stutzeri	Bacteria;Proteobacteria;Gammaproteobacteria	A4	SAMN18736280	PRJNA721689	GCA_019090095.1	4.94	62.8		JAGQFP01	5	4407	34	pgs34	Pseudomonas stutzeri A4	inconclusive	not found		GCF_019090095.1	rhizosphere soil	USA
		133PstF2	NCBI	Pseudomonas stutzeri	Bacteria;Proteobacteria;Gammaproteobacteria	F2	SAMN18721506	PRJNA721585	GCA_018138085.1	5.07	62.19	chromosome: NZ_CP073105.1/CP073105.1 plasmid unnamed1: NZ_CP073106.1/CP073106.1		2	4519	14	pgs14	Pseudomonas stutzeri F2	inconclusive	not found		GCF_018138085.1	water	China
		187PstDSM17088	NCBI	Pseudomonas stutzeri	Bacteria;Proteobacteria;Gammaproteobacteria	DSM 17088	SAMN08150298	PRJNA421699	GCA_002890875.1	4.8	62.5		POUU01	13	4283	14	pgs14	Pseudomonas stutzeri DSM 17088	inconclusive	Pseudomonas_A stutzeri_AI	yes	GCF_002890875.1	soil	Israel
Ref. gv14		41Pst28a3	This study	Pseudomonas stutzeri	Bacteria;Proteobacteria;Gammaproteobacteria	28a3	SAMN28708185	PRJNA843212		4.97	62.3		JAMOIG000000000	56		14	pgs14	This study					soil	Israel
Ref. gv14*		161Pst28a3	NCBI	Pseudomonas stutzeri	Bacteria;Proteobacteria;Gammaproteobacteria	28a3	SAMN08150301	PRJNA421699	GCA_002890995.1	4.99	62.3		POUW01	23	4479	14	pgs14	Pseudomonas stutzeri 28a3	inconclusive	Pseudomonas_A stutzeri_AI		GCF_002890995.1	soil	Israel
		59PstMF28	NCBI	Pseudomonas stutzeri	Bacteria;Proteobacteria;Gammaproteobacteria	MF28	SAMN02471812	PRJNA202932	GCA_000455665.1	4.94	62.3		ATAR01	91	4449	14	pgs14	Pseudomonas stutzeri MF28	inconclusive	Pseudomonas_A stutzeri_AI		GCF_000455665.1	oyster mantle fluid	USA
Ref. gv36		264PspIC126	NCBI	Pseudomonas sp.	Bacteria;Proteobacteria;Gammaproteobacteria	IC_126	SAMN11032950	PRJNA524798	GCA_004331835.1	4.62	60.8		SJSS01	24	4124	36	pgs36	Pseudomonas sp. IC_126	inconclusive	Pseudomonas_A sp004331835	yes	GCF_004331835.1	Stegodyphus dumicola nest material	Namibia
		165Pst99A1	NCBI	Pseudomonas stutzeri	Bacteria;Proteobacteria;Gammaproteobacteria	99A1	SAMN14085461	PRJNA606080	GCA_013522755.1	4.93	60.5		JAAMRC01	41	4468	36	pgs36	Pseudomonas stutzeri 99A1	inconclusive	Pseudomonas_A sp004331835		GCF_013522755.1	indoor dust	USA
Ref. gv12		38Pst28a39	This study	Pseudomonas stutzeri	Bacteria;Proteobacteria;Gammaproteobacteria	28a39	SAMN28708198	PRJNA843213		4.36	60.7		JAMOIH000000000	33		12	pgs12	This study					soil	Israel
Ref. gv35		39PstSD25545	This study	Pseudomonas stutzeri	Bacteria;Proteobacteria;Gammaproteobacteria	SD25545	SAMN28708199	PRJNA843214		4.22	60.5		JAMOII000000000	52		35	pgs35	This study					Clinical	Palma, Spain
Ref. gv28		260PspABC1	NCBI	Pseudomonas sp.	Bacteria;Proteobacteria;Gammaproteobacteria	ABC1	SAMN15356716	PRJNA641577	GCA_013395055.1	4.04	62.3	CP058349.1		1	3451	28	pgs28	Pseudomonas sp. ABC1 (g-proteobacteria)	inconclusive	Pseudomonas_Q sp013395055		GCF_013395055.1	soil	Chile
		104PkirP28C	NCBI	Pseudomonas kirkiae	Bacteria;Proteobacteria;Gammaproteobacteria	P28C	SAMN09280100	PRJNA474096	GCA_004327175.1	4.32	63.6		QJUQ01	84	3659	kir	kirkiae	Pseudomonas kirkiae P28C	OK	Pseudomonas kirkiae		GCF_004327175.1	Symptomatic Inner Bark Quercus robur	United Kingdom
		105PkirP30C	NCBI	Pseudomonas kirkiae	Bacteria;Proteobacteria;Gammaproteobacteria	P30C	SAMN09280102	PRJNA474096	GCA_004327305.1	4.35	63.7		QJUR01	58	3680	kir	kirkiae	Pseudomonas kirkiae P30C	OK	Pseudomonas kirkiae		GCF_004327305.1	Symptomatic Inner Bark Quercus robur	United Kingdom
S. kirkiae		300PkirP4CT	NCBI	Pseudomonas kirkiae	Bacteria;Proteobacteria;Gammaproteobacteria	P4C	SAMN09280092	PRJNA474096	GCA_004327335.1	4.35	63.7		QJUO01	85	3670	kir	kirkiae	Pseudomonas kirkiae strain P4C	OK	Pseudomonas kirkiae		GCF_004327335.1	Symptomatic Inner Bark Quercus robur	United Kingdom
		103PkirP17C	NCBI	Pseudomonas kirkiae	Bacteria;Proteobacteria;Gammaproteobacteria	P17C	SAMN09280097	PRJNA474096	GCA_004327195.1	4.36	63.7		QJUP01	79	3667	kir	kirkiae	Pseudomonas kirkiae P17C	OK	Pseudomonas kirkiae		GCF_004327195.1	Symptomatic Inner Bark Quercus robur	United Kingdom
S. urumqiensis		122PuruT3	NCBI	Pseudomonas urumqiensis	Bacteria;Proteobacteria;Gammaproteobacteria	T3	SAMN10160271	PRJNA224116	GCF_003640395.1	4.07	65.3		RBZQ01	18	3731	uru	urumqiensis	Pseudomonas urumqiensis T3 T	OK	Pseudomonas_N sp003640395	yes	GCF_003640395.1	soil	China
azotifigens		67PazoDSM17566T	NCBI	Pseudomonas azotifigens	Bacteria;Proteobacteria;Gammaproteobacteria	DSM 17556	SAMN02441543	PRJNA188903	GCA_000425625.1	5.02	66.9		AUDU01	59	4486	azo	azotifigens	Pseudomonas azotifigens DSM 17556 T	OK	Pseudomonas_N azotifigens	yes	GCF_000425625.1	Hyperthermal compost material	Japan
		56PstCCUG58779	NCBI	Pseudomonas nosocomialis	Bacteria;Proteobacteria;Gammaproteobacteria	CCUG 58779	SAMN09399006	PRJNA475669	GCA_005876875.1	4.66	65.7		QLAF01	97	4223	nos	nosocomialis	Pseudomonas nosocomialis CCUG 58779	OK	Pseudomonas_R nosocomialis		GCF_005876875.1	bronchial alveolar lavage	Sweden
		61PstSD129	NCBI	Pseudomonas nosocomialis	Bacteria;Proteobacteria;Gammaproteobacteria	SD129	SAMN09393911	PRJNA475659	GCA_005876905.1	4.76	65.5		QLAG01	81	4333	nos	nosocomialis	Pseudomonas nosocomialis SD129	OK	Pseudomonas_R nosocomialis		GCA_005876905.1	clinical	Spain
S. nosocomialis		54PstA31/70	NCBI	Pseudomonas nosocomialis	Bacteria;Proteobacteria;Gammaproteobacteria	A31/70	SAMN09398993	PRJNA475667	GCA_005876855.1	4.76	65.5		QLAE01	86	4363	nos	nosocomialis	Pseudomonas nosocomialis A31/70 T	OK	Pseudomonas_R nosocomialis	yes	GCA_005876855.1	clinical	United Kingdom
Ref. gv27		100Pazo115A1	NCBI	Pseudomonas azotifigens	Bacteria;Proteobacteria;Gammaproteobacteria	115A1	SAMN14085464	PRJNA606080	GCA_013522725.1	4.83	63.3		JAAMRF01	34	4379	27	pgs27	Pseudomonas azotifigens strain 115A1	inconclusive	Pseudomonas_R azotifigens_A	yes	GCF_013522725.1	indoor dust	USA: Eugene
A. macrocytogenes		301AzmacCECT4462T	NCBI	Azomonas macrocytogenes	Bacteria;Proteobacteria;Gammaproteobacteria	CECT 4462	SAMN12025077	PRJNA546688	GCA_014191985.1	4.09	57.4		JACHXI01	711	3598	-	-	Azomonas macrocytogenes	inconclusive	not found		GCF_014191985.1	missing	missing
A. agilis		302AzagiDSM375T	NCBI	Azomonas agilis	Bacteria;Proteobacteria;Gammaproteobacteria	DSM 375T	SAMN05660238	PRJNA262246	GCA_007830255.1	3.3	51.8		VLKG01	22	3011	-	-	Azomonas agilis	inconclusive	not found		GCF_007830255.1	missing	missing
A. beijerinckii		305AzbeiDSM3737	NCBI	Azotobacter beijerinckii	Bacteria;Proteobacteria;Gammaproteobacteria	DSM 373	SAMN04244572	PRJEB16790	GCA_900108885.1	5.07	65.7		FNYQ01	249	4653	-	-	Azotobacter beijerinckii	ok	Azotobacter beijerinckii		GCF_900108885.1	missing	missing
A. salinestris		306AzsaliKACC13899	NCBI	Azotobacter salinestris	Bacteria;Proteobacteria;Gammaproteobacteria	KACC 13899	SAMN13053265	PRJNA224116	GCF_009363155.1	4.93	65.9	CP045302.1		1	4389	-	-	Azotobacter salinestris	inconclusive	Azotobacter salinestris		GCF_009363155.1	soil	South Korea
A. vinelandii		77AvinelandiiDJ	NCBI	Azotobacter vinelandii	Bacteria;Proteobacteria;Gammaproteobacteria	DJ; ATCC BAA-1303	SAMN02604349	PRJNA16	GCA_000021045.1	5.37	65.7	chromosome: NC_012560.1/CP001157.1		1	4696	-	-	Azotobacter vinelandii DJ	inconclusive	Azotobacter vinelandii		GCF_000021045.1	soil bacteria, nitrogen fixer	USA
		75AvinelandiiCA	NCBI	Azotobacter vinelandii	Bacteria;Proteobacteria;Gammaproteobacteria	CA	SAMN01889086	PRJNA186698	GCA_000380335.1	5.37	65.7	chromosome: NC_021149.1/CP005094.1		1	4697	-	-	Azotobacter vinelandii CA	inconclusive	Azotobacter vinelandii		GCF_000380335.1	mutant strain of strain CA	USA
		76AvinelandiiCA6	NCBI	Azotobacter vinelandii	Bacteria;Proteobacteria;Gammaproteobacteria	CA6	SAMN01889173	PRJNA186699	GCA_000380365.1	5.32	65.6	chromosome: NC_021150.1/CP005095.1		1	4659	-	-	Azotobacter vinelandii CA6	inconclusive	Azotobacter vinelandii		GCF_000380365.1	Spontaneous mutant of strain CA	USA
A. chroococcum		303AzchrATCC9043	NCBI	Azotobacter chroococcum	Bacteria;Proteobacteria;Gammaproteobacteria	ATCC 9043	SAMN10992294	PRJNA523901	GCA_004327905.1	4.89	66.1		SJAA01	117	4438	-	-	Azotobacter chroococcum	ok	Azotobacter chroococcum		GCF_004327905.1	soil	Unknown
		74AchrNCIMB8003	NCBI	Azotobacter chroococcum	Bacteria;Proteobacteria;Gammaproteobacteria	NCIMB 8003	SAMN03278357	PRJNA200545	GCA_000817975.1	5.19	65.71	chromosome: NZ_CP010415.1/CP010415.1 plasmid pAcX50a: NZ_CP010416.1/CP010416.1 plasmid pAcX50b: NZ_CP010417.1/CP010417.1		7	4584	-	-	Azotobacter chroococcum NCIMB 8003	ok	Azotobacter chroococcum		GCF_000817975.1	soil	USA
	Problematic strain - Phosphorous solubilizers: 139 (KGS-2) and 140 (KGS-8) genome length too large y el NCBI las elimina de ref. seq.	140PstKGS8	NCBI	Pseudomonas stutzeri	Bacteria;Proteobacteria;Gammaproteobacteria	KGS-8	SAMN06014797	PRJNA353377	GCA_003952685.1	6.25	60.1	chromosome: CP018046.1		1	5173			Information not avalaible					Agriculture waste	Canada
	Problematic strain - Phosphorous solubilizers: 139 (KGS-2) and 140 (KGS-8) genome length too large y el NCBI las elimina de ref. seq.	139PstKGS2	NCBI	Pseudomonas stutzeri	Bacteria;Proteobacteria;Gammaproteobacteria	KGS-2	SAMN06014795	PRJNA353376	GCA_003952645.1	6.26	60.1	chromosome: CP018050.1		1	5333			Information not avalaible					Agriculture waste	Canada
	Metagenome	113PkuyS009	NCBI	Pseudomonas kuykendallii	Bacteria;Proteobacteria;Gammaproteobacteria	S2_009_000_R2_77	SAMN07426577	PRJNA376580	GCA_003241145.1	4.71	65.4		QFOH01	67	4266	kuy	kuykendalii	Information not avalaible					Hospital NICU surfaces and sink samples	USA
P. kuykendalii*		112PkuyNRRLB59562	NCBI	Pseudomonas kuykendallii	Bacteria;Proteobacteria;Gammaproteobacteria	NRRL B-59562	SAMN05216287	PRJEB16580	GCA_900106975.1	4.69	65.9		FNNU01	15	4321	kuy	kuykendalii	Pseudomonas kuykendallii	ok	Pseudomonas_O kuykendallii		GCF_900106975.1	unknown	Unknown
P. kuykendalii		73PkuyLMG26364T	This study	Pseudomonas kuykendallii	Bacteria;Proteobacteria;Gammaproteobacteria	LMG 26346T	SAMN28708201	PRJNA843215		4.68	65.9		JAMOIJ000000000	49		kuy	kuykendalii	This study					hexazinone degrading bioreactors which had been inoculated with a soil-wash material made from soil collected from an agricultural field	USA
P. aeruginosa		78PaerDSM50071T	NCBI	Pseudomonas aeruginosa	Bacteria;Proteobacteria;Gammaproteobacteria	DSM 50071T	SAMN03761153	PRJNA285827	GCA_001045685.1	6.3	66.52	CP012001.1		1	5710	-	-	Pseudomonas aeruginosa	ok	Pseudomonas aeruginosa		GCF_001045685.1	unknown	unknown
		275PszhaoA252	NCBI	Pseudomonas zhaodongensis	Bacteria;Proteobacteria;Gammaproteobacteria	A252	SAMN19272545	PRJNA731154	GCA_018972185.1	5.02	60.15	chromosome: NZ_CP076683.1/CP076683.1 plasmid megaplasmid: NZ_CP076684.1/CP076684.1		2	4410	18	pgs18	Pseudomonas zhaodongensis	inconclusive	not found		GCF_018972185.1	Ocean water	Canada
S. zhaodongensis*		276PzhaoNEAUST521	NCBI	Pseudomonas zhaodongensis	Bacteria;Proteobacteria;Gammaproteobacteria	NEAU-ST5-21	SAMN10266091	PRJNA497775	GCA_003696365.1	4.67	59.6		RFFM01	27	4213	zha	zhao pgs20	Pseudomonas zhaodongensis	inconclusive	Pseudomonas_A zhaodongensis	yes	GCF_003696365.1	Unknown	China
		277PzhaoSST2	NCBI	Pseudomonas zhaodongensis	Bacteria;Proteobacteria;Gammaproteobacteria	SST2	SAMN09509804	PRJNA478305	GCA_003293815.1	4.99	60.3		QNTV01	48	4255	18	pgs18	Pseudomonas zhaodongensis	inconclusive	not found		GCF_003293815.1	Marine sediment	Antarctica

## Sheet: TableS2
Supplementary Table S2. Morphological, physiological and biochemical characteristics of the novel and emmended species of Stutzerimonas proposed in the present study.
Species name and former name	S. perfectomarina (P.stutzeri)	S. perfectomarina (P. perfectomarina)	S. chloritidismutans (P. stutzeri)	S. chloritidismutansT (P. chloritidismutans)	S.chloritidismutans (P. kunmingensis)	S. frequens (P. stutzeri)	S. degradans (P. stutzeri)
Collection numbers	ATCC 17591=CCUG 44592=Lautrop AB 212=Stanier 224=CIP 107689	ATCC 14405T=CCUG 16156T=ZoBell T	DSM 50227=CCUG 711=LMG 1228=Starr MD-41-1	AW-1T=ATCC BAA-443T; DSM 13592; NBRC 102227T	DSM 25974=CGMCC 1.12273	DNSP21T=DSM 6082T=LMG 1852T=CCUG 44594T	DSM 50238T=ATCC 17832=ICPB 2737-419
Former genomovar affiliation	ref. gv2	gv2	ref. gv3	gv3	gv3	ref. gv5	ref. gv7
Cell size (µm)	n.d.	1.5-2x0.5	n.d.	2 x 0.5	1.4–2.0 x 0.6–0.8	2.0-3.5x0.8-1.0	3.5-4.8x0.3-0.7
Motility	+	+	+	+	+	+	+
Flagella insertion	polar	polar	polar	single polar flagellum	polar	polar	polar
Colonial morphology	round, mucous, beige coloured, with regular margins. 2–3 mm in diameter in size after growth for 48hours days, at 30ºC on LB plates	mucous, beige coloured, from round to oval, with irregular margins. 2–3 mm in diameter after growth for 48 h, 2-5 mm after 72h at 30ºC on LB plates	circular, opaque, pale yellow, with regular marge (2–4 mm of diameter) after incubation at 30C for 2 days on LB	wrinkled, coherent and had a pale brown or sometimes reddish brown colour on nutrient agar plates	circular, opaque, pale yellow with radial wrinkles after incubation for 2 days on LB agar	round, dry and wrinkled, beige coloured, with irregular margins; 2–3 mm to 3 -5 mm in diameter after growth for 48 hours at 30ºC on LB plates; colonies strongly attached to the agar.	round, beige colour. Regular margins and translucent; 2-3 mm in diameter after growth for 48hours at 30ºC on LB plates
Catalase	+	+	+	+	+	+	+
Growth temperature range (ºC)	6-42	6-42	6-37	10-37	4-41	10-42	10-42
NaCl tolerance (%) (w/v)	n.d.	n.d.	0-4	0-4	0-6	n.d.	n.d.
pH	6-10	6-10	6-10	7-9	5 to 9	6-10	6-10
Pigment on King A	-	-	-	-	-	-	-
Fluorescence on King B	-	-	-	-	-	-	-
API 20 NE tests *	(b)	(a)	(b)	(a)	( b)	( b)	( b)
Oxidase	+	+	+	+	+	+	+
reduction of nitrate	+	+	+	-	+	+	+
indole production	-	-	-	-	-	-	-
glucose fermentation	-	-	-	-	-	-	-
Presence of arginine dihydrolase	-	-	-	-	-	-	-
Urease	-	-	-	-	-	-	-
Hydrolysis of aesculin	-	-	-	-	-	-	-
Hydrolysis of gelatin	-	-	-	-	-	-	-
beta-galactosidase	-	-	-	-	-	-	-
Assimilation of:
Glucose	+	+	+	+	+	+	+
Arabinose	-	-	-	-	-	-	-
Mannose	-	-	-	-	-	-	-
Mannitol	+	-	-	+	+	-	-
N-acetyl-D-glucosamine	-	-	-	-	-	-	-
Maltose	+	-	+	+	+	+	+
Gluconate	+	-	+	+	+	+	-
Caprate	+	+	+	+	+	+	+
Adipate	-	-	-	-	-	-	-
Malate	+	+	+	+	+	+	+
Citrate	+	+	+	+	+	+	+
Phenylacetate	-	-	-	-	-	-	-
Substrates oxidized in Biolog GENIII
Negative control	-	-	-	-	-	-	-
D-Raffinose	-	-	-	-	-	-	-
alfa-D-Glucose	+	+	+	+	+	+	+
D-Sorbitol	-	-	-	-	-	-	-
Gelatin	-	-	-	-	-	-	-
Pectin	-	-	-	-	-	-	-
p-Hydroxy-Phenylacetic Acid	-	-	-	-	-	-	-
Tween 40	+	w	+	+	+	+	+
Dextrin	+	+	+	+	+	+	+
alfa-D-Lactose	-	-	-	-	-	-	-
D-Mannose	-	-	-	-	-	-	-
D-Mannitol	+	-	+	+	+	+	-
glycyl-L-proline	-	-	-	-	-	-	-
D-Galacturonic Acid	-	+	+	-	+	-	-
Methyl Pyruvate	w	+	+	+	+	+	+
gamma-Amino-Butyric Acid	-	-	+	+	-	+	+
D-Maltose	+	+	+	+	+	+	+
D-Melibiose	-	-	-	-	-	-	-
D-Fructose	+	+	+	+	+	+	-
D-Arabitol	+	+	-	+	+	-	-
L-Alanine	+	+	+	+	+	+	+
D-Galactonic Acid lactone	-	+	+	-	+	-	-
D-Lactic acid methyl ester	-	-	-	-	-	-	-
alfa-Hydroxy Butyric Acid	w	+	+	+	+	+	+
D-Trehalose	+	-	-	+	-	-	-
beta-Methyl-D-Glucoside	-	-	-	-	-	-	-
D-Galactose	-	-	-	-	-	-	-
myo-Inositol	-	-	-	-	-	-	-
L-arginine	-	-	-	-	-	-	-
D-Gluconic Acid	+	-	+	+	+	+	-
L-Lactic Acid	+	+	+	+	+	+	+
beta-Hydroxy-D,LButyric Acid	+	+	+	+	+	+	+
D-Cellobiose	-	-	-	-	-	-	-
D-Salicin	-	-	-	-	-	-	-
3-methyl glucose	-	-	-	-	-	-	-
Glycerol	+	+	+	+	+	+	+
L-Aspartic Acid	+	+	+	+	+	-	+
D-Glucuronic Acid	+	+	+	-	+	-	-
Citric Acid	+	+	+	+	+	+	+
alfa-Keto-Butyric Acid	w	+	w	+	w	+	+
Gentiobiose	-	-	-	-	-	-	-
N-Acetyl-D-glucosamine	-	-	-	-	-	-	-
D-Fucose	-	-	-	w	-	-	-
D-glucose-6-PO4	-	-	-	-	-	-	-
L-Glutamic Acid	+	+	+	+	+	+	+
Glucuronamide	-	w	w	-	w	-	-
alfa-keto Glutaric Acid	+	+	+	+	+	+	+
Acetoacetic Acid	-	-	-	-	-	-	-
Sucrose	-	-	-	-	-	-	-
N-Acetyl-beta-D-mannosamine	-	-	-	-	-	-	-
L-Fucose	-	-	-	-	-	-	-
D-fructose-6-PO4	-	-	-	-	-	-	-
L-Histidine	-	-	-	-	-	-	-
Mucic acid	-	+	+	+	-	-	-
D-Malic Acid	+	+	+	+	+	+	+
Propionic Acid	+	+	+	+	+	+	+
Turanose	-	-	-	-	-	-	-
N-Acetyl-D-galactosamine	-	-	-	-	-	-	-
L-Rhamnose	-	-	-	-	-	-	-
D-Aspartic Acid	-	-	-	-	-	-	-
L-Pyroglutamic Acid	+	+	+	+	-	-	-
Quinic acid	-	-	-	-	-	-	-
L-Malic Acid	+	+	+	+	+	+	+
Acetic Acid	+	+	+	+	+	+	+
Stachyose	-	-	-	-	-	-	-
N-Acetyl-Neuraminic acid	-	-	-	-	-	-	-
Inosine	-	-	-	-	-	-	-
D-Serine	-	w	-	-	-	-	-
L-Serine	-	-	-	-	-	-	+
D-Saccharic Acid	-	+	+	+	-	-	-
Bromo-Succinic Acid	-	-	+	+	+	+	+
Formic Acid	-	+	+	+	+	+	-
Positive control	+	+	+	+	+	+	+
1% NaCl	+	+	+	+	+	+	+
1% Sodium Lactate	+	+	+	+	+	+	+
Troleandomycin	+	+	+	+	+	+	+
Lincomycin	+	+	+	+	+	+	+
Vancomycin	+	+	+	+	+	+	+
Nalidixic Acid	+	+	+	+	+	+	+
Aztreonam	+	+	+	+	+	+	+
pH 6	+	+	+	+	+	+	+
4% NaCl	+	+	+	+	+	+	+
Fusidic acid	+	+	+	+	+	+	+
Rifamycin SV	+	+	+	+	+	+	+
Guanidine HCl	+	+	+	+	+	+	+
Tetrazolium violet	+	+	+	+	+	+	+
Lithium Chloride	+	+	+	+	+	+	+
Sodium Butyrate	+	+	+	+	+	+	+
pH 5	-	-	-	-	-	-	-
8% NaCl	+	+	+	+	+	+	+
D-serine	+	+	+	+	+	+	+
Minocycline	+	+	w	+	+	+	+
Niaproof 4	+	+	+	+	+	+	+
Tetrazolium Blue	+	+	+	+	+	-	+
Potassium Tellurite	+	+	+	+	+	+	+
Sodium Bromate	-	-	-	-	+	+	-
* a tests obtained in our laboratory, b data retrieved from BacDive, w weak reaction.

## Sheet: TableS3
Supplementary Table S3. ANIb matrix calculated with the Jspecies program. Each cluster corresponds to a phylogenomic species; the species are ordered following the ANIb values. Groupings are coincident with the phylogenetic groupings obtained in the core-genome phylogeny. Genomes sequences obtained in this study are indicated in bold.
	254 genomes	63PstSLG510A38	160Pst69C1	166Pst109A1	128Pst1W1_1A	200PstKOL14W905	208PstKOL14W2549590	150PstYWX1	244PstPSEUDT2.31D1	83PstLH42	231PstPS110	147PstSGAir0442	01PstATCC17588T	135PstFDAARGOS_875	141PstNCTC10450	11PstA665/78	214PstMJL19	162Pst40D2	212PstMM20215	85PstAR94	06PstT13	178PstCRN3	04PstNT0124	134PstF2a	227PstPS027	07PstXLDNR	213PstMP4687	80PstODKF13	151PstZDHY95	157Pst19	174PstATCC17587	05PstDSM4166	176PstCM	177PstCM14	153PstPS072	230PStPS087	09PstSD93936	243PstPSB00024	229PstPS_075	232PStPS_125	240PstPS_234	234PstPS_130	223PstPS_133	235PStPS_131	236PstPS_134	238PstPS_197	226PstPS_377	84Pst1223PMEN	233PstPS128
S. stutzeri	63PstSLG510A38	100	98.07	97.47	97.92	97.46	97.47	97.71	98.03	98.01	97.39	97.51	97.4	97.4	97.44	97.13	98.05	97.77	98.18	98.21	98.03	97.48	98.07	98.13	97.49	97.65	98.14	98.12	98.21	97.42	97.56	97.61	97.4	97.4	97.68	97.68	97.55	97.51	97.54	97.7	97.42	97.37	97.37	97.38	97.37	97.32	97.35	97.43	97.12
	160Pst69C1	98.31	100	97.68	97.93	97.62	97.62	97.8	98.16	98.07	97.45	97.57	97.44	97.44	97.6	97.21	98.19	97.81	98.17	98.16	98.01	97.68	98.25	98.21	97.47	97.73	98.22	98.2	98.23	97.59	97.7	97.7	97.54	97.54	97.58	97.58	97.72	97.62	97.57	97.8	97.33	97.48	97.49	97.49	97.49	97.29	97.36	97.51	97.34
	166Pst109A1	97.32	97.3	100	97.21	96.82	96.82	97.25	97.26	97.3	96.78	96.97	96.77	96.77	96.86	96.62	97.14	97.19	97.36	97.46	97.53	96.7	97.35	97.28	96.89	96.99	97.24	97.3	97.36	96.77	96.97	96.99	96.92	96.92	97.13	97.13	97.04	96.87	96.96	97.03	96.96	96.96	96.97	96.97	96.96	96.7	96.77	96.93	96.56
	128Pst1W1_1A	98.12	97.91	97.53	100	97.8	97.8	97.79	98.19	98.08	97.53	97.6	97.37	97.37	97.5	97.26	98.1	97.72	98.21	98.14	98.1	97.26	98.17	98.09	97.42	97.64	98.1	98.28	97.92	97.55	97.83	97.5	97.4	97.4	97.64	97.64	97.7	97.65	97.55	97.55	97.36	97.46	97.46	97.46	97.47	97.17	97.38	97.49	97.42
	200PstKOL14W905	97.43	97.38	96.87	97.51	100	100	97.29	97.65	97.63	97.15	97.18	96.8	96.81	96.89	96.63	97.5	97.21	97.62	97.68	97.65	96.92	97.52	97.48	96.94	97.32	97.4	97.6	97.47	97.09	97.18	97.02	96.8	96.81	97.22	97.22	97.24	97.25	97.11	97.08	97.03	96.9	96.9	96.9	96.91	96.72	96.83	96.85	96.9
	208PstKOL14W2549590	97.52	97.49	96.94	97.55	99.99	100	97.4	97.67	97.65	97.21	97.27	96.88	96.88	97	96.64	97.59	97.34	97.7	97.76	97.7	96.94	97.6	97.52	97.01	97.35	97.48	97.62	97.53	97.15	97.23	97.09	96.85	96.84	97.3	97.3	97.36	97.36	97.22	97.15	97.12	97	97	97	97	96.78	96.9	97.01	96.96
	150PstYWX1	98.03	97.86	97.65	97.84	97.58	97.58	100	97.92	97.86	97.61	97.61	97.16	97.16	97.48	97.24	97.95	97.71	98.08	98.06	97.88	97.43	97.93	97.95	97.44	97.48	97.93	97.89	98.02	97.49	97.66	97.73	97.6	97.59	97.68	97.68	97.67	97.62	97.61	97.8	97.5	97.58	97.58	97.58	97.58	97.37	97.42	97.49	97.38
	244PstPSEUDT2.31D1	97.81	97.77	97.22	97.7	97.53	97.53	97.4	100	98.76	97.13	97.33	96.97	96.96	96.96	96.69	97.89	97.39	98.02	97.99	97.88	96.83	97.83	97.9	97.17	97.46	97.83	97.96	97.74	97.2	97.62	97.36	97.13	97.13	97.31	97.31	97.38	97.37	97.1	97.27	97.12	97.02	97.01	97.02	97.01	96.82	97.01	97.12	96.96
	83PstLH42	98.16	97.96	97.52	97.95	97.74	97.74	97.76	99.06	100	97.39	97.56	97.2	97.2	97.34	97.1	98.16	97.79	98.32	98.23	98.13	97.23	97.96	98.15	97.49	97.75	98.12	98.19	98.15	97.42	97.9	97.82	97.64	97.64	97.63	97.63	97.71	97.62	97.5	97.81	97.43	97.41	97.41	97.41	97.42	97.19	97.34	97.45	97.29
	231PstPS110	97.72	97.66	97.32	97.71	97.5	97.5	97.7	97.71	97.68	100	97.69	97.31	97.31	97.28	97.18	97.77	97.6	97.86	97.81	97.8	97.05	97.91	97.83	97.55	97.33	97.71	97.82	97.73	97.52	97.49	97.55	97.54	97.54	97.76	97.76	97.69	97.6	97.82	97.65	97.53	97.71	97.71	97.72	97.72	97.6	97.55	97.78	97.57
	147PstSGAir0442	97.66	97.54	97.15	97.48	97.28	97.28	97.49	97.62	97.54	97.46	100	97	97	97.08	96.96	97.63	97.35	97.73	97.72	97.53	96.85	97.57	97.68	97.25	97.27	97.67	97.69	97.62	97.23	97.56	97.77	97.86	97.86	97.46	97.46	97.57	97.76	97.38	97.49	97.24	97.32	97.32	97.32	97.32	97.3	97.17	97.38	97.52
	01PstATCC17588T	97.57	97.5	97.16	97.28	96.92	96.92	97.04	97.26	97.15	97.11	97.08	100	100	97.22	97.04	97.45	97.16	97.43	97.44	97.33	97.16	97.62	97.58	96.85	96.83	97.54	97.59	97.19	97.13	97.22	96.91	96.84	96.84	97.03	97.03	97.01	97.02	97.03	96.88	96.71	96.97	96.98	96.98	96.98	96.55	96.78	96.99	96.9
	135PstFDAARGOS_875	97.61	97.46	97.19	97.26	96.93	96.93	97.13	97.32	97.23	97.13	97.11	100	100	97.2	96.98	97.47	97.13	97.51	97.47	97.4	97.15	97.6	97.59	96.88	96.9	97.52	97.55	97.18	97.14	97.25	96.93	96.83	96.83	97.06	97.06	97.01	97.08	97.06	96.88	96.87	97.02	97.02	97.02	97.03	96.57	96.87	97.01	96.99
	141PstNCTC10450	97.78	97.75	97.32	97.6	97.22	97.22	97.57	97.54	97.57	97.27	97.32	97.45	97.45	100	97.34	97.83	97.53	97.8	97.73	97.71	97.3	97.83	97.83	97.21	97.19	97.76	97.8	97.54	97.6	97.46	97.3	97.21	97.21	97.36	97.37	97.43	97.29	97.4	97.43	97.11	97.27	97.27	97.27	97.28	96.87	97.29	97.39	97.24
	11PstA665/78	97.63	97.59	97.39	97.54	97.23	97.23	97.57	97.58	97.56	97.33	97.4	97.39	97.38	97.53	100	97.68	97.52	97.72	97.7	97.67	97.18	97.77	97.71	97.15	97.24	97.61	97.77	97.57	97.83	97.44	97.35	97.29	97.29	97.38	97.37	97.39	97.27	97.35	97.36	97.19	97.26	97.26	97.26	97.26	97.03	97.3	97.34	97.23
	214PstMJL19	98.16	98.01	97.31	97.91	97.56	97.56	97.69	98.05	97.96	97.4	97.41	97.3	97.3	97.45	97.15	100	97.85	98.27	98.18	98.15	97.39	98.39	98.34	97.43	97.72	98.2	98.35	98.12	97.37	97.6	97.56	97.38	97.38	97.6	97.6	97.55	97.58	97.57	97.72	97.3	97.34	97.34	97.34	97.35	97.26	97.41	97.37	97.2
	162Pst40D2	97.98	97.76	97.54	97.71	97.39	97.39	97.66	97.75	97.85	97.46	97.52	97.19	97.19	97.38	97.14	98.09	100	98.04	97.96	98.01	97.2	98.04	98.1	97.42	97.36	98.02	98.01	97.98	97.37	97.73	97.56	97.43	97.42	97.65	97.64	97.57	97.47	97.52	97.74	97.38	97.33	97.33	97.33	97.33	97.46	97.39	97.37	97.38
	212PstMM20215	98.43	98.13	97.69	98.08	97.79	97.79	97.91	98.33	98.29	97.54	97.71	97.41	97.41	97.51	97.23	98.42	97.96	100	99.59	99.23	97.5	98.43	98.48	97.7	97.85	98.36	98.41	98.4	97.51	97.96	98.05	97.84	97.84	97.91	97.92	97.95	97.88	97.72	98.06	97.62	97.67	97.67	97.67	97.67	97.41	97.6	97.62	97.42
	85PstAR94	98.33	98.07	97.7	97.99	97.81	97.81	97.88	98.32	98.23	97.51	97.71	97.38	97.38	97.46	97.2	98.35	97.91	99.58	100	99.12	97.47	98.37	98.38	97.68	97.75	98.27	98.34	98.43	97.5	97.97	98.1	97.88	97.88	97.88	97.87	97.94	97.83	97.61	98.09	97.56	97.55	97.55	97.55	97.54	97.36	97.52	97.5	97.5
	06PstT13	98.22	98.04	97.8	98.03	97.8	97.8	97.79	98.17	98.11	97.55	97.65	97.32	97.32	97.53	97.25	98.34	97.95	99.2	99.1	100	97.45	98.33	98.43	97.55	97.83	98.25	98.35	98.14	97.64	97.82	97.89	97.71	97.71	97.76	97.76	97.84	97.8	97.69	97.9	97.52	97.68	97.68	97.68	97.68	97.49	97.48	97.67	97.45
	178PstCRN3	97.3	97.29	96.75	96.89	96.69	96.69	96.99	96.89	96.89	96.45	96.43	96.7	96.7	96.74	96.46	97.21	96.81	97.17	97.16	97.06	100	97.19	97.21	96.48	96.71	97.12	97.21	97.12	96.6	96.69	96.64	96.46	96.46	96.65	96.66	96.64	96.64	96.54	96.72	96.56	96.68	96.68	96.67	96.67	96.27	96.46	96.48	96.42
	04PstNT0124	98.47	98.26	97.7	98.21	97.79	97.79	97.9	98.29	98.1	97.73	97.62	97.58	97.58	97.69	97.42	98.63	98.07	98.5	98.45	98.33	97.69	100	98.57	97.76	98.08	98.49	98.61	98.34	97.76	97.89	97.91	97.75	97.75	97.87	97.87	98	97.73	97.8	97.87	97.58	97.72	97.72	97.73	97.73	97.61	97.58	97.72	97.48
	134PstF2a	98.33	98.08	97.53	98.06	97.56	97.56	97.84	98.29	98.16	97.59	97.61	97.5	97.51	97.58	97.32	98.42	98.02	98.42	98.43	98.37	97.45	98.39	100	97.67	97.95	98.26	98.45	98.31	97.58	97.69	97.7	97.47	97.47	97.78	97.78	97.82	97.79	97.74	97.81	97.53	97.62	97.62	97.62	97.62	97.45	97.56	97.66	97.25
	227PstPS027	97.53	97.34	97.05	97.27	97.04	97.04	97.23	97.42	97.42	97.22	97.19	96.83	96.83	96.9	96.69	97.49	97.23	97.64	97.6	97.49	96.87	97.58	97.59	100	97.16	97.53	97.53	97.57	96.77	97.31	97.2	97.03	97.03	97.49	97.49	97.25	97.23	97.23	97.4	97.33	97.05	97.05	97.06	97.05	97.07	97.12	97.11	97.12
	07PstXLDNR	97.5	97.53	96.99	97.35	97.35	97.35	97.16	97.57	97.59	96.92	97.07	96.77	96.77	96.81	96.65	97.71	97.14	97.65	97.6	97.6	96.96	97.79	97.74	97.01	100	97.54	97.81	97.46	97.02	97.23	97.19	96.85	96.85	97.06	97.07	97.1	97.09	96.95	97	97.01	96.93	96.93	96.93	96.93	96.65	96.8	96.84	96.96
	213PstMP4687	98.35	98.05	97.53	97.93	97.56	97.56	97.77	98.04	97.99	97.45	97.58	97.34	97.34	97.47	97.2	98.26	97.87	98.28	98.2	98.12	97.44	98.33	98.34	97.51	97.65	100	98.31	98.15	97.44	97.62	97.67	97.45	97.45	97.73	97.72	97.75	97.58	97.54	97.66	97.38	97.48	97.49	97.49	97.48	97.22	97.35	97.48	97.14
	80PstODKF13	98.28	98.09	97.55	98.06	97.6	97.6	97.68	98.19	98.1	97.46	97.56	97.41	97.41	97.49	97.3	98.38	97.8	98.28	98.25	98.15	97.45	98.42	98.47	97.5	97.86	98.29	100	98.14	97.52	97.66	97.74	97.5	97.5	97.65	97.64	97.79	97.59	97.57	97.73	97.31	97.53	97.53	97.53	97.53	97.32	97.4	97.56	97.27
	151PstZDHY95	98.33	98.15	97.67	97.81	97.68	97.68	97.87	98.12	98.18	97.48	97.66	97.17	97.18	97.32	97.12	98.34	98.01	98.52	98.49	98.22	97.45	98.31	98.38	97.72	97.66	98.27	98.31	100	97.34	97.94	97.83	97.62	97.62	97.84	97.84	97.72	97.87	97.65	97.99	97.6	97.45	97.45	97.45	97.46	97.47	97.38	97.4	97.5
	157Pst19	97.33	97.3	96.84	97.24	97	97	97.05	97.3	97.25	97.03	96.97	96.84	96.84	97.11	97.12	97.32	97.05	97.34	97.35	97.42	96.74	97.45	97.43	96.71	97.01	97.3	97.4	97.14	100	97.2	97.19	97.02	97.02	96.91	96.93	97.07	96.95	96.98	96.9	96.74	97.06	97.06	97.05	97.06	96.63	96.97	97.02	96.93
	174PstATCC17587	97.66	97.53	97.09	97.65	97.31	97.31	97.41	97.95	97.9	97.26	97.51	97.08	97.08	97.22	96.89	97.61	97.57	97.87	97.93	97.76	96.94	97.66	97.66	97.37	97.44	97.57	97.64	97.84	97.36	100	97.74	97.58	97.58	97.44	97.44	97.69	97.58	97.37	97.74	97.17	97.1	97.09	97.1	97.1	97.07	97.13	97.12	97.09
	05PstDSM4166	97.75	97.53	97.14	97.27	97.02	97.02	97.35	97.6	97.68	97.11	97.56	96.75	96.75	96.96	96.72	97.59	97.38	97.91	97.9	97.74	96.9	97.69	97.71	97.13	97.19	97.62	97.68	97.72	97.19	97.68	100	99	98.99	97.48	97.48	97.4	97.65	97.27	97.43	97.17	96.86	96.86	96.87	96.88	96.91	96.95	96.93	97
	176PstCM	97.52	97.36	97.11	97.23	96.92	96.92	97.38	97.44	97.52	97.21	97.66	96.76	96.77	96.93	96.77	97.57	97.35	97.76	97.75	97.67	96.74	97.61	97.58	97.1	96.95	97.39	97.57	97.5	97.2	97.62	99.06	100	100	97.46	97.46	97.38	97.72	97.24	97.38	97.05	96.85	96.85	96.85	96.85	96.96	96.94	96.92	97.1
	177PstCM14	97.53	97.39	97.11	97.2	96.84	96.84	97.42	97.43	97.55	97.21	97.65	96.71	96.71	96.87	96.77	97.55	97.28	97.74	97.71	97.65	96.75	97.62	97.57	97.09	96.83	97.39	97.6	97.5	97.15	97.59	99.08	100	100	97.46	97.46	97.31	97.69	97.27	97.36	97.01	96.83	96.83	96.83	96.83	96.94	96.9	96.9	97.03
	153PstPS072	97.78	97.56	97.43	97.55	97.37	97.37	97.53	97.69	97.69	97.5	97.47	96.99	96.99	97.09	96.95	97.76	97.64	98	97.94	97.81	97.12	97.76	97.78	97.58	97.23	97.75	97.74	97.84	97.17	97.49	97.63	97.58	97.58	100	99.99	97.73	97.47	97.63	97.77	97.88	97.55	97.54	97.54	97.54	97.8	97.54	97.45	97.55
	230PStPS087	97.81	97.56	97.44	97.54	97.38	97.38	97.53	97.72	97.67	97.52	97.48	97.03	97.03	97.1	96.93	97.76	97.66	98.01	97.96	97.83	97.14	97.79	97.82	97.59	97.24	97.8	97.74	97.86	97.18	97.5	97.67	97.59	97.59	100	100	97.75	97.48	97.63	97.77	97.9	97.57	97.57	97.57	97.57	97.8	97.54	97.48	97.55
	09PstSD93936	97.52	97.38	97.06	97.37	97.13	97.14	97.27	97.47	97.42	97.18	97.37	96.78	96.78	96.91	96.74	97.35	97.35	97.66	97.7	97.55	96.76	97.58	97.53	97.2	97	97.42	97.53	97.46	97.08	97.52	97.27	97.13	97.13	97.48	97.47	100	97.44	97.33	97.22	97.08	97.51	97.52	97.51	97.51	97.12	97.26	97.51	97.06
	243PstPSB00024	97.63	97.43	97.06	97.48	97.36	97.36	97.38	97.58	97.49	97.29	97.54	96.9	96.89	96.96	96.77	97.67	97.34	97.83	97.76	97.76	96.87	97.47	97.69	97.2	97.25	97.52	97.58	97.77	97.14	97.55	97.77	97.72	97.72	97.44	97.44	97.61	100	97.36	97.67	97.27	97.15	97.15	97.15	97.15	97.2	97.14	97.06	97.18
	229PstPS_075	97.91	97.77	97.49	97.77	97.53	97.53	97.69	97.8	97.79	97.81	97.68	97.21	97.21	97.44	97.23	97.98	97.72	98.01	97.88	97.93	97.22	97.97	97.99	97.59	97.48	97.86	97.91	97.92	97.48	97.62	97.69	97.59	97.59	97.91	97.91	97.79	97.66	100	97.9	97.59	97.66	97.66	97.65	97.66	97.71	97.69	97.76	97.76
	232PStPS_125	97.64	97.5	97.04	97.29	96.94	96.94	97.42	97.53	97.68	97.18	97.35	96.7	96.7	96.99	96.73	97.55	97.47	97.78	97.9	97.61	96.83	97.49	97.6	97.27	97.03	97.46	97.51	97.7	96.9	97.55	97.33	97.17	97.17	97.49	97.49	97.24	97.46	97.38	100	97.23	96.89	96.89	96.89	96.89	96.96	96.99	96.89	96.95
	240PstPS_234	97.56	97.36	97.29	97.37	97.3	97.3	97.38	97.47	97.54	97.3	97.33	96.85	96.85	96.9	96.79	97.53	97.38	97.75	97.75	97.5	96.96	97.54	97.55	97.48	97.3	97.47	97.47	97.66	96.97	97.35	97.42	97.26	97.26	97.91	97.9	97.44	97.38	97.38	97.51	100	97.45	97.45	97.46	97.45	97.48	97.31	97.24	97.36
	234PstPS_130	97.54	97.43	97.32	97.38	97.14	97.14	97.43	97.41	97.49	97.52	97.41	97.07	97.07	97.09	96.86	97.48	97.34	97.72	97.59	97.67	97.01	97.68	97.67	97.21	97.19	97.54	97.64	97.43	97.28	97.27	97.09	97.02	97.02	97.55	97.56	97.91	97.29	97.45	97.15	97.45	100	99.99	99.99	99.99	97.35	97.53	97.7	97.46
	223PstPS_133	97.54	97.41	97.29	97.37	97.1	97.1	97.42	97.41	97.49	97.52	97.38	97.03	97.03	97.08	96.84	97.49	97.32	97.7	97.58	97.65	97.02	97.67	97.68	97.19	97.18	97.52	97.61	97.43	97.24	97.27	97.09	96.98	96.98	97.53	97.53	97.9	97.29	97.46	97.13	97.43	99.99	100	99.99	99.99	97.34	97.53	97.71	97.45
	235PStPS_131	97.55	97.42	97.27	97.36	97.1	97.11	97.42	97.39	97.48	97.43	97.35	97.02	97.01	97.08	96.84	97.48	97.29	97.71	97.59	97.66	97.03	97.65	97.67	97.09	97.2	97.52	97.62	97.44	97.25	97.22	97.08	96.99	96.99	97.53	97.53	97.84	97.24	97.41	97.12	97.4	100	100	100	100	97.28	97.48	97.62	97.42
	236PstPS_134	97.52	97.41	97.28	97.36	97.12	97.12	97.4	97.4	97.47	97.5	97.37	97.06	97.06	97.08	96.8	97.46	97.32	97.7	97.57	97.63	97	97.67	97.63	97.19	97.17	97.53	97.59	97.41	97.24	97.26	97.07	96.97	96.97	97.54	97.54	97.9	97.28	97.45	97.13	97.43	99.99	99.99	99.99	100	97.34	97.52	97.7	97.46
	238PstPS_197	97.55	97.39	97.14	97.15	96.98	96.98	97.35	97.22	97.41	97.47	97.39	96.74	96.74	96.83	96.7	97.6	97.44	97.58	97.5	97.51	96.89	97.62	97.56	97.33	96.95	97.47	97.57	97.66	96.99	97.31	97.19	97.15	97.15	97.93	97.93	97.45	97.37	97.56	97.33	97.55	97.47	97.47	97.46	97.47	100	97.34	97.37	97.65
	226PstPS_377	97.6	97.43	97.18	97.45	97.2	97.2	97.41	97.55	97.58	97.49	97.38	97.07	97.07	97.2	97.04	97.76	97.53	97.8	97.74	97.6	97.03	97.61	97.76	97.41	97.2	97.56	97.67	97.58	97.29	97.37	97.26	97.19	97.19	97.67	97.68	97.72	97.32	97.55	97.41	97.41	97.65	97.65	97.66	97.66	97.37	100	97.96	97.63
	84Pst1223PMEN	97.69	97.54	97.34	97.43	97.09	97.09	97.45	97.48	97.53	97.54	97.39	97.14	97.14	97.19	96.96	97.59	97.39	97.73	97.6	97.75	96.88	97.76	97.8	97.25	97.17	97.62	97.77	97.44	97.23	97.32	97.14	97.08	97.08	97.5	97.51	97.87	97.21	97.51	97.2	97.33	97.72	97.71	97.71	97.72	97.3	97.86	100	97.54
	233PstPS128	97.47	97.41	96.94	97.48	97.2	97.2	97.38	97.46	97.44	97.38	97.6	97.07	97.07	97.11	96.99	97.49	97.49	97.59	97.63	97.57	96.92	97.46	97.44	97.28	97.27	97.31	97.48	97.61	97.18	97.3	97.26	97.29	97.29	97.64	97.64	97.47	97.34	97.59	97.39	97.47	97.55	97.55	97.55	97.55	97.6	97.55	97.55	100
	242PstPS_376	97.65	97.44	97.28	97.57	97.33	97.33	97.5	97.55	97.51	97.52	97.52	97.05	97.05	97.19	97.08	97.77	97.53	97.86	97.78	97.77	97.04	97.67	97.76	97.44	97.38	97.63	97.69	97.7	97.33	97.48	97.42	97.47	97.47	97.85	97.85	97.6	97.52	97.62	97.52	97.63	97.79	97.79	97.79	97.79	97.85	97.51	97.42	97.57
	221PStPAH8	96.51	96.43	96.36	96.47	96.32	96.32	96.55	96.6	96.59	96.38	96.49	95.98	95.98	96.17	95.93	96.5	96.39	96.68	96.68	96.64	95.84	96.55	96.52	96.22	96.23	96.56	96.56	96.62	96.19	96.36	96.32	96.38	96.37	96.81	96.8	96.57	96.34	96.58	96.5	96.79	96.51	96.52	96.51	96.51	96.6	96.35	96.24	96.39
	228PstPS_050	97.38	97.1	96.76	96.98	96.84	96.84	97.14	97.03	97.16	97.23	97.34	96.47	96.47	96.54	96.31	97.29	97.04	97.44	97.36	97.21	96.55	97.26	97.27	96.91	96.71	97.25	97.26	97.19	96.74	97.23	97.1	97.12	97.12	97.4	97.4	97.18	97.43	97.32	97.14	97.17	97.02	97.02	97.01	97.02	97.14	97.04	96.89	97.26
	02PstA1501	97.23	97.07	96.79	97.03	96.81	96.81	97.12	97.07	97.04	97.13	97.18	96.48	96.48	96.58	96.31	97.17	96.96	97.34	97.3	97.23	96.45	97.19	97.17	96.89	96.84	97.19	97.16	97.26	96.71	96.97	97.03	96.99	96.99	97.29	97.29	97.2	97.19	97.39	97.14	97.21	97.08	97.08	97.08	97.08	97.2	97.03	96.91	97.13
	53Pst267PSTU	97.6	97.41	97.21	97.51	97.31	97.31	97.45	97.51	97.5	97.67	97.62	97.04	97.03	97.14	96.75	97.63	97.59	97.85	97.83	97.58	96.92	97.6	97.62	97.28	97.11	97.64	97.7	97.62	97.21	97.51	97.55	97.47	97.47	97.72	97.72	97.56	97.47	97.67	97.62	97.39	97.52	97.53	97.53	97.53	97.5	97.48	97.45	97.49
	171PstAK6	97.61	97.53	97.26	97.56	97.3	97.3	97.43	97.53	97.62	97.62	97.63	97.02	97.01	97.18	96.84	97.69	97.57	97.84	97.83	97.76	97.03	97.7	97.68	97.35	97.29	97.63	97.79	97.64	97.28	97.49	97.44	97.42	97.42	97.64	97.64	97.6	97.5	97.68	97.61	97.49	97.57	97.57	97.56	97.56	97.52	97.57	97.44	97.57
	222PstPS066	97.28	97.13	96.92	97.21	97.01	97.01	97.21	97.22	97.19	97.25	97.5	96.92	96.92	96.88	96.78	97.32	97.21	97.4	97.35	97.34	96.74	97.24	97.37	96.93	96.93	97.28	97.32	97.3	97.03	97.14	97.31	97.28	97.28	97.19	97.19	97.23	97.19	97.27	97.17	97.05	97.27	97.26	97.26	97.27	97.16	97.3	97.03	97.19
	167Pst257	97.45	97.3	96.9	97.1	96.81	96.81	97.25	97.25	97.4	97.25	97.54	96.54	96.54	96.65	96.36	97.48	97.21	97.61	97.54	97.37	96.59	97.51	97.49	97.17	96.71	97.39	97.49	97.49	96.69	97.29	97.34	97.26	97.26	97.48	97.48	97.42	97.49	97.29	97.26	97.11	96.94	96.94	96.94	96.94	97.06	97	96.94	97.29
	241PstPS366	97.41	97.26	96.9	97.06	96.78	96.78	97.22	97.17	97.35	97.22	97.53	96.43	96.43	96.63	96.43	97.47	97.19	97.62	97.52	97.36	96.6	97.49	97.47	97.16	96.72	97.38	97.48	97.49	96.64	97.19	97.37	97.27	97.27	97.43	97.43	97.4	97.52	97.3	97.22	97.07	96.96	96.96	96.96	96.96	97.05	96.97	96.91	97.22
	10PstA160/74	97.75	97.61	97.43	97.51	97.38	97.39	97.62	97.7	97.7	97.5	97.63	97.03	97.03	97.2	97	97.77	97.63	98	97.93	97.8	96.99	97.71	97.83	97.33	97.34	97.76	97.76	97.82	97.36	97.52	97.57	97.5	97.5	98.07	98.06	97.83	97.55	97.66	97.71	97.7	97.59	97.59	97.58	97.6	97.73	97.58	97.63	97.62
	195PstKMS55	97.46	97.22	96.98	97.33	97.01	97.01	97.31	97.25	97.2	97.15	97.33	96.96	96.95	96.91	96.79	97.5	97.27	97.59	97.54	97.46	96.93	97.51	97.52	97.07	97.12	97.37	97.44	97.39	96.99	97.13	97.37	97.26	97.26	97.38	97.38	97.25	97.3	97.31	97.27	97.19	97.4	97.4	97.4	97.4	97.23	97.16	97.11	97.16
	03PstB1SMN1	97.12	96.96	96.44	96.67	96.54	96.54	96.92	96.69	97.12	97.07	97.19	95.96	95.96	96.27	96.12	97.14	96.78	97.34	97.26	97.11	96.33	97.07	97.09	96.72	96.45	97.02	97.06	96.74	96.27	96.85	96.65	96.57	96.57	97.15	97.16	96.85	97.14	97.2	96.61	96.96	96.66	96.65	96.66	96.66	96.48	96.56	96.47	96.96
	224PstPS138	97.59	97.36	97.21	97.41	97.24	97.24	97.48	97.55	97.52	97.4	97.87	96.95	96.95	97.04	96.98	97.56	97.43	97.71	97.66	97.58	96.88	97.49	97.47	97.09	97.15	97.48	97.49	97.58	97.22	97.49	97.57	97.54	97.54	97.47	97.47	97.52	97.54	97.41	97.48	97.37	97.36	97.36	97.36	97.36	97.34	97.42	97.33	97.38
	55PstC2	98.04	97.87	97.7	97.85	97.52	97.52	97.78	97.94	97.85	97.75	97.63	97.32	97.32	97.53	97.32	98.1	97.93	98.04	97.98	98.06	97.44	98.05	98.04	97.54	97.55	97.93	98.01	98.04	97.63	97.74	97.77	97.73	97.73	98.13	98.13	97.8	97.67	97.88	97.95	97.81	97.77	97.78	97.77	97.77	97.79	97.71	97.92	97.64
	154Pst001	97.53	97.41	97.28	97.31	97.12	97.12	97.41	97.46	97.54	97.37	97.37	96.95	96.95	97.17	96.94	97.51	97.41	97.67	97.61	97.55	96.92	97.52	97.49	97.22	97.04	97.48	97.55	97.68	97.06	97.34	97.31	97.31	97.3	97.6	97.6	97.52	97.3	97.36	97.64	97.55	97.53	97.53	97.53	97.53	97.46	97.42	97.34	97.36
	239PstPS211	97.52	97.43	97.27	97.29	97.12	97.12	97.39	97.47	97.52	97.34	97.39	96.92	96.92	97.12	96.82	97.48	97.37	97.65	97.61	97.54	96.96	97.49	97.46	97.26	97.02	97.51	97.51	97.67	97.08	97.39	97.34	97.36	97.36	97.58	97.58	97.55	97.33	97.34	97.68	97.55	97.51	97.52	97.51	97.51	97.44	97.38	97.29	97.37
	146PstS116	97.45	97.31	97.16	97.37	97.25	97.25	97.21	97.55	97.48	97.4	97.32	96.86	96.86	96.82	96.68	97.59	97.32	97.61	97.57	97.6	96.85	97.56	97.57	97.24	97.15	97.46	97.58	97.52	97.02	97.22	97.28	97.23	97.23	97.77	97.77	97.44	97.42	97.41	97.38	97.47	97.44	97.44	97.45	97.44	97.51	97.33	97.37	97.45
	237PstPS151	97.62	97.4	97.28	97.34	97.28	97.28	97.52	97.58	97.56	97.53	97.42	96.92	96.92	96.95	96.81	97.63	97.46	97.8	97.8	97.64	96.98	97.53	97.58	97.35	97.16	97.55	97.56	97.72	97.16	97.4	97.43	97.45	97.45	98.05	98.05	97.68	97.44	97.46	97.66	97.83	97.61	97.62	97.61	97.62	97.78	97.43	97.43	97.51
	169PstAC038	98.02	97.72	97.37	97.61	97.25	97.25	97.48	97.93	97.91	97.16	97.31	96.83	96.83	97.2	96.78	97.89	97.46	97.94	97.89	97.84	97.09	97.94	97.91	97.13	97.4	98.02	97.96	97.91	97.23	97.44	97.34	97.18	97.18	97.32	97.32	97.44	97.38	97.21	97.49	97.02	97.25	97.26	97.26	97.25	96.97	97.09	97.21	96.91
	170PstACKC047	98.02	97.71	97.37	97.61	97.24	97.24	97.49	97.91	97.89	97.14	97.31	96.81	96.81	97.19	96.77	97.89	97.47	97.93	97.88	97.84	97.08	97.93	97.91	97.13	97.38	98.02	97.96	97.9	97.23	97.44	97.34	97.18	97.18	97.31	97.31	97.43	97.38	97.2	97.48	97.02	97.24	97.24	97.24	97.24	96.97	97.08	97.2	96.9
	179PstCS1C129	98.01	97.71	97.36	97.6	97.25	97.25	97.48	97.91	97.9	97.14	97.31	96.82	96.82	97.19	96.78	97.88	97.45	97.92	97.88	97.83	97.1	97.93	97.9	97.11	97.39	98.02	97.95	97.9	97.23	97.43	97.33	97.17	97.17	97.3	97.3	97.43	97.36	97.2	97.48	97.02	97.24	97.24	97.24	97.24	96.96	97.08	97.19	96.89
	180PstCS2C076	97.99	97.69	97.34	97.58	97.22	97.22	97.45	97.89	97.87	97.13	97.27	96.8	96.8	97.16	96.74	97.86	97.44	97.9	97.86	97.81	97.06	97.9	97.88	97.09	97.37	97.99	97.93	97.88	97.2	97.41	97.3	97.14	97.14	97.28	97.28	97.4	97.35	97.18	97.45	96.99	97.23	97.23	97.23	97.23	96.95	97.05	97.17	96.88
	181PstCS3C070	98.03	97.73	97.38	97.61	97.26	97.26	97.49	97.92	97.9	97.15	97.31	96.83	96.83	97.2	96.78	97.9	97.47	97.94	97.9	97.85	97.1	97.94	97.92	97.13	97.4	98.03	97.96	97.92	97.23	97.45	97.35	97.18	97.18	97.32	97.32	97.44	97.39	97.21	97.48	97.02	97.25	97.25	97.25	97.25	96.98	97.09	97.2	96.91
	182PstCS4C014	98.14	97.85	97.46	97.73	97.38	97.38	97.56	98.05	98.02	97.26	97.41	96.96	96.96	97.31	96.87	98	97.6	98.05	98	97.9	97.23	98.05	98.02	97.27	97.49	98.13	98.06	98.04	97.3	97.57	97.45	97.27	97.27	97.45	97.44	97.54	97.48	97.32	97.6	97.14	97.32	97.33	97.32	97.33	97.1	97.21	97.32	97.03
	205PstKS1C084	98.04	97.75	97.4	97.64	97.27	97.28	97.51	97.94	97.92	97.17	97.33	96.85	96.85	97.22	96.8	97.91	97.49	97.96	97.91	97.87	97.11	97.96	97.94	97.16	97.42	98.04	97.99	97.94	97.26	97.46	97.36	97.2	97.2	97.34	97.34	97.45	97.4	97.23	97.51	97.05	97.28	97.28	97.28	97.28	97.01	97.11	97.23	96.94
	206PstKS2C084	98.07	97.77	97.41	97.65	97.3	97.3	97.53	97.97	97.95	97.2	97.35	96.88	96.88	97.24	96.82	97.94	97.51	97.98	97.93	97.89	97.14	97.98	97.95	97.17	97.45	98.06	98	97.96	97.28	97.49	97.39	97.22	97.22	97.36	97.36	97.48	97.43	97.25	97.53	97.06	97.3	97.3	97.3	97.3	97.02	97.13	97.25	96.96
	207PstKS4C047	98.02	97.71	97.37	97.61	97.24	97.24	97.49	97.91	97.89	97.14	97.31	96.81	96.81	97.19	96.77	97.89	97.47	97.93	97.88	97.84	97.08	97.93	97.91	97.13	97.38	98.02	97.96	97.9	97.23	97.44	97.34	97.18	97.18	97.31	97.31	97.43	97.38	97.2	97.48	97.02	97.24	97.24	97.24	97.24	96.97	97.08	97.2	96.9
	210PstMES12	98.13	97.89	97.42	97.85	97.5	97.51	97.73	98.23	98.07	97.35	97.66	97.18	97.18	97.35	97.05	98.09	97.66	98.93	98.91	98.76	97.13	98.1	98.19	97.46	97.61	98.07	98.16	98.19	97.34	97.75	98.05	97.85	97.84	97.66	97.66	97.76	97.74	97.41	97.75	97.49	97.41	97.41	97.41	97.41	97.21	97.37	97.34	97.23
	183PstCS4K011	95.62	95.52	94.97	95.2	94.83	94.83	95.1	95.53	95.51	94.76	94.84	94.69	94.69	94.77	94.48	95.59	95.14	95.6	95.54	95.38	94.86	95.73	95.64	94.73	95.01	95.65	95.67	95.49	94.8	95.21	95.05	94.87	94.87	95.04	95.03	95.13	94.93	94.9	95.13	94.88	94.87	94.86	94.87	94.87	94.65	94.8	94.88	94.69
S. frequens (former gv5)	137PstFDAARGOS_877	89.5	89.51	89.59	89.4	89.45	89.45	89.64	89.74	89.63	89.35	89.61	89.3	89.29	89.37	89.12	89.37	89.53	89.64	89.68	89.56	89.46	89.41	89.36	89.63	89.6	89.45	89.31	89.76	89.57	89.92	89.65	89.65	89.65	89.64	89.64	89.78	89.74	89.3	89.74	89.65	89.46	89.46	89.46	89.46	89.43	89.36	89.32	89.32
	185PstDNSP21	89.46	89.49	89.54	89.3	89.43	89.43	89.63	89.68	89.59	89.36	89.51	89.28	89.27	89.33	89.13	89.35	89.51	89.62	89.63	89.58	89.36	89.37	89.34	89.59	89.58	89.42	89.3	89.72	89.54	89.87	89.67	89.65	89.65	89.58	89.58	89.73	89.77	89.33	89.72	89.63	89.41	89.42	89.42	89.42	89.4	89.34	89.28	89.34
	27DNSP21	89.44	89.44	89.54	89.34	89.41	89.41	89.59	89.74	89.65	89.34	89.54	89.21	89.21	89.32	89.09	89.32	89.51	89.55	89.62	89.53	89.35	89.35	89.25	89.56	89.6	89.42	89.29	89.68	89.51	89.84	89.61	89.59	89.59	89.51	89.5	89.73	89.76	89.29	89.66	89.54	89.35	89.35	89.35	89.35	89.36	89.31	89.25	89.26
	148PstTPA3	89.47	89.37	89.53	89.39	89.45	89.46	89.6	89.59	89.55	89.37	89.36	89.32	89.31	89.47	89.25	89.29	89.59	89.53	89.46	89.59	89.29	89.34	89.3	89.44	89.61	89.36	89.35	89.53	89.56	89.63	89.45	89.52	89.53	89.56	89.57	89.51	89.5	89.32	89.5	89.5	89.49	89.49	89.49	89.49	89.48	89.37	89.34	89.35
	172PstAPG2	89.06	89.09	89.15	89.09	89.25	89.25	89.23	89.32	89.14	89.06	89.24	89.06	89.05	89.19	88.86	88.85	89.02	89.09	89.15	89.06	89.03	88.97	88.99	89.09	89.33	89.01	88.94	89.07	89.25	89.49	89.11	89.11	89.11	89.16	89.16	89.4	89.37	89.01	89.19	89.26	89.18	89.18	89.18	89.19	88.98	89.17	89.1	88.93
	203PstKOL14W4516	89.15	89.24	89.66	89.03	89.2	89.2	89.23	89.45	89.35	89.1	89.4	88.94	88.93	89.09	88.83	88.95	89.17	89.17	89.28	89.17	89	89.05	89.03	89.26	89.39	88.98	88.97	89.25	89.11	89.74	89.27	89.24	89.24	89.26	89.27	89.56	89.49	89.01	89.34	89.23	89.09	89.09	89.1	89.09	89.09	88.96	89.02	88.98
	225PstPS167	89.73	89.69	89.99	89.81	89.57	89.57	89.81	89.74	89.71	89.75	89.73	89.62	89.63	89.74	89.57	89.57	89.93	89.69	89.67	89.91	89.91	89.66	89.6	89.92	89.68	89.65	89.61	89.82	89.74	89.79	89.72	89.74	89.74	90.03	90.03	89.94	90.05	89.73	89.83	90.12	89.96	89.95	89.95	89.96	89.9	89.82	89.78	89.81
	268PseudomonasSpR2A2	89.06	89.01	88.88	88.88	88.63	88.63	89.05	88.86	88.79	88.88	88.87	88.79	88.79	88.93	88.69	88.97	88.93	88.98	88.97	88.92	88.94	89.02	89.04	89.03	89.02	89.01	89	88.98	88.87	88.88	88.85	88.76	88.76	89	88.99	88.96	88.89	88.81	88.86	88.94	88.93	88.93	88.93	88.93	88.92	88.88	88.87	88.63
	190PstGOM2	88.99	89.01	89.2	88.88	88.87	88.87	88.89	89.05	88.9	88.74	88.88	88.78	88.77	88.91	88.71	88.85	88.86	88.92	89.12	88.99	89	88.97	88.97	89.02	89.19	88.88	88.93	88.98	89.03	89.08	88.97	88.88	88.89	88.92	88.92	88.96	88.97	88.7	88.91	88.82	88.86	88.87	88.86	88.86	88.82	88.7	88.68	88.69
	81PstHI00D01	89.01	89.03	89.66	88.7	89.44	89.45	89.14	89.17	89.03	88.9	89.33	88.85	88.85	89.19	88.59	88.82	89.14	88.98	88.96	89.57	88.92	88.88	88.83	88.93	89.14	88.82	88.82	88.96	89.29	89.36	89.26	89.38	89.38	89.07	89.08	89.28	90	88.85	89.08	89.45	89	89	89	89.01	89.02	88.91	89.09	88.87
	191PstHI00D01	89.01	89.03	89.66	88.7	89.44	89.45	89.14	89.17	89.03	88.9	89.33	88.85	88.85	89.19	88.59	88.82	89.14	88.98	88.96	89.57	88.92	88.88	88.83	88.93	89.14	88.82	88.82	88.96	89.29	89.36	89.26	89.38	89.38	89.07	89.08	89.28	90	88.85	89.08	89.45	89	89	89	89.01	89.02	88.91	89.09	88.87
	201PstKOL14W2012	89.1	89.22	89.3	88.96	89.09	89.09	89.27	89.15	89.19	89.23	89.26	88.91	88.92	89.12	88.8	88.99	89.23	89.07	89.1	89.1	89.07	89.06	89	89.14	89.21	88.96	89.07	89.02	89.22	89.35	89.46	89.5	89.49	89.15	89.15	89.08	89.34	89.14	89.07	89.19	88.97	88.97	88.98	88.98	89.04	88.99	88.93	89.12
	197PstKOL14W53	89	89.11	89.16	88.86	89.01	89.01	89.16	89.07	89.08	89.06	89.14	88.79	88.79	88.96	88.74	88.96	89	89.08	89.08	89.09	89.15	89.06	88.99	89.05	89.21	88.88	89.04	88.97	89.11	89.32	89.38	89.39	89.4	89.08	89.08	89.07	89.22	88.95	89.01	89.1	88.89	88.89	88.89	88.89	88.98	88.91	88.84	88.99
	199PstKOL14W904	89	89.08	89.11	88.83	88.95	88.95	89.12	89.04	89.04	88.97	89.09	88.8	88.79	88.95	88.79	88.95	88.99	88.98	88.96	89.02	89.05	89.01	88.94	89.06	89.22	88.83	88.98	88.94	89.09	89.25	89.34	89.36	89.37	89.08	89.08	89.02	89.13	88.9	88.94	89.08	88.9	88.89	88.89	88.9	88.86	88.76	88.79	88.9
	152PstKOL14W909	88.95	89.06	89.13	88.82	89.02	89.02	89.14	89.06	89.04	88.96	89.09	88.76	88.76	88.95	88.79	88.93	88.99	89	88.99	89.06	89.06	88.98	88.93	89.01	89.28	88.82	88.94	88.91	89.15	89.28	89.3	89.31	89.31	89.03	89.03	89.03	89.14	88.85	88.98	89.05	88.91	88.91	88.92	88.91	88.89	88.74	88.77	88.91
S. chloritidismutans (former gv3)	125PxanPX177	85.98	85.9	87.04	85.91	86.12	86.12	85.96	85.92	85.9	86.04	86.01	86.07	86.07	86.03	85.87	85.78	86.09	85.82	85.88	86.31	85.86	85.84	85.77	85.85	86.03	85.86	85.81	86.03	86.05	85.99	85.92	85.91	85.91	86.22	86.24	85.95	86.36	86.02	85.96	86.32	85.89	85.89	85.9	85.89	86.04	86.02	85.97	86.03
	267PkunminZKA55	86.26	86.19	86.35	86.07	86.12	86.12	86	86.02	86.04	86.14	86.01	86.18	86.19	86.08	86.04	86.11	86.05	86.12	86.11	86.02	86.06	86.21	86.17	86.07	86.13	86.21	86.16	86.12	86.2	85.95	86.05	85.97	85.97	86.1	86.11	86.13	85.91	86.08	85.97	85.98	86.13	86.13	86.13	86.13	86.02	86.11	86.11	85.95
	19PstCCUG29243_AN10	86.06	86.02	86.31	86.09	86.35	86.34	85.99	86.27	86.04	86.05	86.02	86.16	86.16	86.19	85.99	85.87	85.86	85.93	86.01	86.04	85.88	85.89	85.88	85.96	86.56	85.88	85.88	85.94	86.31	86.06	85.96	85.86	85.87	85.94	85.93	86.06	85.92	85.99	85.91	86.06	86.12	86.12	86.11	86.12	85.85	86.11	86.13	85.92
	18PstAER51	85.99	85.95	86.28	86.03	86.29	86.29	85.93	86.2	85.99	86.06	85.96	86.14	86.14	86.1	85.96	85.84	85.81	85.85	85.94	85.97	85.82	85.87	85.82	85.92	86.47	85.82	85.82	85.84	86.27	85.97	85.88	85.82	85.82	85.9	85.9	85.99	85.88	85.98	85.81	86.03	86.04	86.04	86.04	86.05	85.79	86.01	86.06	85.9
	22PstBAL361	85.86	85.98	86.46	85.89	86.26	86.26	86.13	86.02	86.11	86.14	86.35	85.96	85.96	86.02	85.78	85.68	85.96	86	86.2	86.32	85.73	85.76	85.93	86.1	86.02	85.79	85.69	86.01	86.1	86.24	86.47	86.47	86.47	86.27	86.28	86.14	86.66	86.03	86.1	86.32	85.85	85.85	85.86	85.85	85.95	85.94	85.87	85.88
	106PkunmCCUG36651	85.89	85.95	86.32	85.8	86.27	86.27	85.95	86.06	86.01	85.96	86	85.88	85.88	85.96	85.72	85.79	86.04	85.85	85.91	86.01	85.8	85.83	85.76	85.87	86.31	85.78	85.82	85.88	86.27	86.19	85.9	85.83	85.83	86.02	86.02	86.28	86	85.96	85.93	85.93	85.89	85.89	85.89	85.88	85.97	86.04	86	85.97
	109PkunmBUN14	85.97	85.99	86.13	86	86.47	86.47	86.03	86.22	86.07	85.96	86.08	86.08	86.08	86.04	85.95	85.82	86.17	86.11	86.21	85.86	85.87	85.77	85.84	85.95	86.4	85.89	85.84	86.07	86.2	86.11	86.02	85.92	85.92	86.2	86.21	86.41	86.01	86.1	86.08	86.09	86.15	86.15	86.14	86.15	85.92	86.19	86.1	85.95
	17PstST9	85.99	86.1	86.29	85.94	86.5	86.5	86.15	86.17	86.14	86	86.11	86.1	86.09	86.07	86.05	85.84	86.03	86.02	86.18	85.99	85.94	85.95	86.01	85.93	86.26	85.96	85.93	86.12	86.47	86.35	86.13	86.07	86.07	86.15	86.16	86.09	86.19	85.95	86.17	86.11	85.99	85.99	85.99	85.99	85.85	85.96	85.89	85.96
	107Pkunm28M8	86.1	86.17	86.47	85.89	86.6	86.6	86.26	86.21	86.23	86.15	86.38	86.1	86.1	86.07	85.91	85.95	86.18	86.13	86.2	86.12	86.01	85.98	85.97	86.01	86.24	86.03	85.95	86.2	86.44	86.33	86.14	86.12	86.12	86.2	86.19	86.19	86.26	86.06	86.12	86.14	86	86	86	86	86.07	85.93	86.04	86.04
	127PxanPX067	86.23	86.1	86.36	86.08	86.37	86.37	86.39	86.24	86.28	86.17	86.29	86.19	86.18	86.12	85.94	85.97	86.22	86.43	86.44	86.08	86.06	85.94	85.92	86.73	86.2	86.07	85.88	86.31	86.18	86.35	86.35	86.32	86.32	86.48	86.48	86.42	86.23	86.26	86.4	86.35	86.08	86.08	86.07	86.07	86.08	86.25	86.09	86.1
	124PxanPX371	86.14	86.13	86.33	86.14	86.25	86.24	86.16	86.17	86.06	86.07	86.16	86.17	86.17	86.13	85.98	86.02	86.07	86.08	86.09	86.04	86.16	86.04	86.02	86.1	86.18	86.05	86.04	86.06	86.19	86.06	86.04	86.05	86.05	86.1	86.1	86.13	86.04	86.06	86.03	86.13	86.12	86.13	86.13	86.12	86.06	86.12	86.11	86.05
	111PkunmDSM25974	85.82	85.83	86.38	85.69	86.2	86.2	85.86	85.94	85.96	86.01	85.85	85.83	85.83	85.85	85.74	85.8	86.18	85.95	85.99	86.2	85.77	85.85	85.79	85.89	86.14	85.83	85.81	85.86	86.16	86.07	85.91	85.84	85.84	86.11	86.11	86.1	85.93	86.04	86.18	86.08	85.94	85.93	85.93	85.94	85.93	85.98	85.88	86.02
	21PxanthoS11	85.82	85.94	86.4	85.79	86.62	86.61	85.88	86.08	86.02	86.03	85.93	85.94	85.94	85.89	85.75	85.83	86.05	85.86	86.07	86.11	85.85	85.94	85.83	85.9	86.42	85.75	85.9	86.02	86.44	86.25	85.75	85.76	85.76	85.99	85.99	86.24	86.27	86.03	85.78	85.94	86.04	86.03	86.03	86.04	85.93	86.07	86.14	85.97
	20PstAN11	86.13	86.16	86.28	86.05	86.14	86.14	86.14	86.04	86.05	86.15	86.08	86.13	86.12	86.11	85.93	85.97	86.07	86.15	86.15	86.14	86.08	86.01	86.03	86.03	86.13	86.07	86.01	85.96	86.21	86.1	86	86.01	86.01	86.11	86.1	86.03	85.98	86.13	85.83	86.08	86.03	86.03	86.03	86.03	85.92	86.07	85.97	86.09
	102PchloGOM	85.97	86.04	86.29	86.07	86.29	86.29	85.99	86.36	86.01	85.99	86	86.2	86.21	86.09	85.95	85.92	85.86	85.92	85.97	85.98	85.92	86	85.93	85.86	86.23	85.93	85.93	85.75	86.4	86	85.8	85.77	85.77	86.02	86.02	86.01	85.91	85.95	85.71	85.9	86	86	86.01	86.01	85.71	85.99	86.05	85.97
	23PchloriAW1	85.85	85.92	86.16	85.96	86.17	86.17	85.95	86.03	85.88	85.96	86.12	86.02	86.02	86.17	85.8	85.72	85.93	85.75	85.86	85.9	85.83	85.79	85.76	85.7	86.26	85.77	85.75	85.72	86.38	85.84	85.82	85.77	85.78	85.9	85.9	85.93	85.96	85.99	85.61	85.88	86	86.01	86.01	86.01	85.76	86.06	86.16	85.88
	261PspPK	86	86.05	86.31	85.92	86.19	86.19	85.95	86.22	86.06	86.02	86.06	86.01	86.01	86.04	85.88	85.93	86.01	85.99	86.03	86.01	85.91	86	85.97	85.89	86.19	85.98	85.97	86.01	86.29	86.04	86.16	86.07	86.07	86.11	86.11	85.99	85.94	85.91	85.96	85.97	85.94	85.94	85.95	85.95	85.98	85.99	85.97	85.98
	101Pchlo6L11	86.26	86.31	86.32	86.07	86.11	86.11	86.17	86.16	86.11	86.15	86.1	86.19	86.19	86.18	86.02	86.16	86.05	86.22	86.17	86.17	86.08	86.23	86.2	86.1	86.18	86.24	86.26	86.13	86.24	86.1	86.06	86	86	86.2	86.2	86.2	85.96	86.11	86.04	86.04	86.17	86.17	86.17	86.17	86.06	86.12	86.18	86.03
	142PstNCTC10475	86.11	86.17	86.35	86.14	86.25	86.25	86.1	86.13	86.06	86.21	86.1	86.3	86.3	86.19	86.08	86.05	86.12	86.19	86.21	86.12	86.03	86.2	86.12	86.17	86.24	86.13	86.08	86.17	86.32	86.13	86.21	86.14	86.14	86.19	86.19	86.25	86.02	86.15	86.15	86.1	86.17	86.17	86.18	86.16	86.11	86.14	86.15	86.13
	138PstFDAARGOS_1065	86.07	86.12	86.33	86.13	86.24	86.23	86.07	86.11	86.05	86.16	86.09	86.26	86.26	86.17	86.1	85.97	86.12	86.11	86.17	86.06	86.01	86.12	86.06	86.1	86.19	86.08	86.02	86.09	86.27	86.09	86.17	86.07	86.08	86.11	86.12	86.15	85.97	86.12	86.09	86.03	86.11	86.11	86.11	86.12	86.04	86.06	86.08	86.09
	13PstDSM50227	86.06	86.14	86.34	86.12	86.25	86.25	86.08	86.1	86.05	86.17	86.15	86.27	86.27	86.17	86.09	85.99	86.07	86.11	86.16	86.06	86.01	86.15	86.08	86.08	86.21	86.06	86.05	86.12	86.24	86.08	86.18	86.1	86.1	86.15	86.15	86.17	85.97	86.13	86.08	86.06	86.14	86.14	86.14	86.14	86.05	86.1	86.13	86.1
	188PstDSM50227	86.13	86.15	86.34	86.18	86.24	86.24	86.12	86.14	86.09	86.2	86.11	86.26	86.25	86.18	86.07	86.04	86.13	86.18	86.21	86.09	86	86.16	86.13	86.17	86.23	86.12	86.06	86.16	86.33	86.15	86.22	86.1	86.11	86.18	86.18	86.22	85.97	86.16	86.17	86.07	86.15	86.15	86.15	86.16	86.12	86.12	86.13	86.13
	14PstDSM25979 (269P)	85.91	85.93	86.46	85.73	86.24	86.25	85.91	85.98	85.96	86.01	85.91	85.86	85.86	85.85	85.75	85.87	86.2	86.01	86.03	86.17	85.78	85.86	85.78	85.91	86.21	85.86	85.84	85.9	86.19	86.13	85.97	85.9	85.9	86.12	86.13	86.12	85.96	86	86.2	86.05	85.93	85.94	85.93	85.93	85.93	86.04	85.92	86.05
Stutzerimonas pgs 19	186PstDP6Y1152	86.26	86.28	86.27	86.2	86.13	86.13	86.17	86.12	86.1	86.17	86.28	86.19	86.19	86.19	86.07	86.21	86.17	86.2	86.19	86.12	86.14	86.27	86.29	86.07	86.19	86.24	86.32	86.15	86.31	86	86.05	86.1	86.09	86.2	86.2	86.18	86.08	86.05	86.06	86.12	86.21	86.22	86.21	86.22	86.09	86.26	86.16	85.98
	47Pstccug46542	86.3	86.26	86.26	85.97	86.21	86.21	86.25	86.15	86.24	86.13	86.38	85.94	85.94	86.03	85.91	86.15	86.06	86.2	86.26	86.03	86.07	86.21	86.16	86.02	86.1	86.23	86.18	86.17	86.16	86.18	86.54	86.44	86.44	86.3	86.3	86.24	86.22	86.07	86.09	86.25	85.99	86	86	86	85.95	86.05	85.97	85.81
	202PstKOL14.W.45.12	86.22	86.3	86.39	86.21	86.58	86.58	86.35	86.38	86.36	86.34	86.58	86.3	86.3	86.25	86.2	86.17	86.22	86.33	86.36	86.16	86.1	86.22	86.12	86.19	86.38	86.23	86.22	86.37	86.53	86.43	86.56	86.56	86.56	86.4	86.4	86.56	86.31	86.18	86.38	86.34	86.21	86.22	86.22	86.21	86.19	86.27	86.24	86.21
	48PstNF13	86.08	86.17	86.3	86.15	86.64	86.64	86.24	86.36	86.32	86.15	86.4	86.11	86.11	86.15	86.06	85.98	86.07	86.16	86.29	86.12	85.97	86.04	85.94	86.12	86.31	86.09	86.03	86.29	86.45	86.23	86.39	86.4	86.4	86.32	86.32	86.25	86.37	86.17	86.16	86.26	86.08	86.07	86.08	86.08	86.05	86.09	86.05	85.98
	110PkunmLMOBin2	86.11	86.19	86.3	86.13	86.44	86.43	86.21	86.23	86.23	86.23	86.46	86.2	86.2	86.18	86.05	86	86.1	86.16	86.23	86.05	86.01	86.14	86.04	86.09	86.21	86.14	86.1	86.22	86.35	86.24	86.44	86.43	86.43	86.21	86.21	86.38	86.33	86.21	86.23	86.22	86.11	86.11	86.11	86.11	86.17	86.18	86.06	86.09
Stutzerimonas pgs9	193PstKC	84.82	84.9	84.86	84.8	84.82	84.82	84.76	84.82	84.81	84.77	84.76	84.81	84.82	84.84	84.65	84.8	84.79	84.77	84.82	84.81	84.7	84.86	84.82	84.81	84.88	84.87	84.87	84.89	84.86	84.79	84.85	84.77	84.77	84.79	84.8	84.82	84.7	84.78	84.83	84.71	84.79	84.79	84.78	84.79	84.82	84.74	84.76	84.76
	33PstKC	84.93	84.9	84.82	84.7	84.64	84.64	84.7	84.73	84.72	84.7	84.69	84.72	84.73	84.74	84.51	84.91	84.72	84.73	84.74	84.74	84.66	84.91	84.89	84.73	84.8	84.92	84.94	84.77	84.73	84.63	84.73	84.62	84.62	84.71	84.73	84.79	84.62	84.7	84.64	84.65	84.73	84.73	84.73	84.73	84.75	84.71	84.76	84.59
Stutzerimonas pgs16	158Pst24a13	84.35	84.4	84.52	84.56	84.81	84.81	84.26	84.78	84.46	84.27	84.3	84.52	84.53	84.47	84.39	84.16	84.24	84.22	84.32	84.41	84.18	84.26	84.21	84.2	84.67	84.34	84.17	84.22	84.83	84.34	84.2	84.1	84.1	84.35	84.36	84.44	84.24	84.29	84.2	84.21	84.43	84.43	84.43	84.43	84.18	84.38	84.41	84.3
	43Pst24a13	84.31	84.32	84.46	84.54	84.77	84.76	84.18	84.77	84.46	84.25	84.24	84.5	84.51	84.43	84.34	84.11	84.25	84.18	84.31	84.37	84.14	84.24	84.18	84.17	84.61	84.25	84.16	84.2	84.76	84.3	84.14	84.06	84.06	84.28	84.29	84.42	84.2	84.24	84.16	84.15	84.36	84.37	84.37	84.37	84.14	84.33	84.35	84.27
S. perfectomarina (former gv2)	266PspTTU2014105ASC	85.05	85.06	85.12	84.89	85.03	85.03	85.02	84.95	85.01	85.05	84.98	85.07	85.07	85.15	84.84	84.98	84.96	85	85.03	85.06	85.01	85.04	84.97	84.89	85.03	85.03	84.99	84.99	85.08	84.94	85.1	84.99	85	85.03	85.03	84.96	84.89	84.96	85.05	84.91	84.91	84.91	84.91	84.91	84.9	84.9	84.96	84.99
	108Pkunm57B2	85.05	85.04	85.43	84.91	85.02	85.02	85.16	84.99	85.02	85.15	85.11	85.34	85.35	85.18	85.09	84.9	85.22	84.99	85.12	85.03	84.77	84.96	84.87	85	84.99	85.07	84.94	84.96	85.35	85.11	85.09	85.11	85.12	85.27	85.27	85.18	85.1	85.05	85.05	85.06	85.06	85.06	85.06	85.05	84.99	85.08	85.13	85.15
	131PstATCC14405	85.39	85.36	85.73	85.36	85.49	85.49	85.57	85.46	85.37	85.49	85.47	85.94	85.93	85.88	85.64	85.23	85.44	85.28	85.34	85.35	85.2	85.3	85.24	85.26	85.28	85.36	85.27	85.34	85.87	85.4	85.52	85.55	85.55	85.53	85.53	85.54	85.29	85.31	85.41	85.42	85.49	85.49	85.49	85.5	85.28	85.5	85.48	85.49
	12PstATCC14405Zobell	85.35	85.34	85.59	85.31	85.41	85.41	85.41	85.4	85.35	85.39	85.45	85.85	85.85	85.75	85.51	85.2	85.36	85.25	85.34	85.29	85.1	85.27	85.18	85.22	85.23	85.37	85.22	85.32	85.72	85.41	85.39	85.37	85.37	85.47	85.47	85.45	85.21	85.26	85.29	85.36	85.37	85.37	85.37	85.37	85.31	85.44	85.44	85.42
	175PstCCUG44592	85.19	85.16	85.32	85.16	85.32	85.32	85.3	85.18	85.17	85.35	85.27	85.6	85.6	85.44	85.36	85.08	85.23	85.16	85.19	85.17	84.93	85.12	85.02	85.1	85.09	85.15	85.11	85.14	85.49	85.31	85.36	85.29	85.29	85.34	85.34	85.48	85.2	85.21	85.24	85.09	85.12	85.12	85.11	85.12	85.07	85.35	85.35	85.23
	90PstATCC17591T	85.18	85.19	85.32	85.16	85.3	85.3	85.31	85.21	85.18	85.35	85.26	85.58	85.58	85.45	85.35	85.09	85.23	85.17	85.18	85.23	84.96	85.11	85.04	85.13	85.09	85.16	85.07	85.15	85.53	85.3	85.39	85.3	85.3	85.33	85.33	85.53	85.27	85.2	85.22	85.1	85.13	85.13	85.13	85.13	85.06	85.33	85.36	85.22
Stutzerimonas pgs4	24Pstutzeri19SMN4	86.28	86.27	86.1	85.91	86	86	86.07	86.11	86.1	86.03	86.08	86	86	85.9	85.79	86.05	86.11	86.24	86.23	86	85.83	86.1	86.01	86.04	86.19	86.29	86.08	86.13	86.1	86.07	86.11	86.02	86.02	86.24	86.23	86.2	86.01	86.07	86.1	86.01	86.04	86.05	86.03	86.04	85.99	86.06	85.96	85.87
	245PstST27MN3	86.05	86.03	85.94	86.08	85.94	85.94	85.9	86.1	85.99	85.96	85.87	86.26	86.27	86.01	85.79	85.91	85.77	86	86.02	85.98	85.94	86.06	85.95	86.02	86.1	86.09	86	85.83	86.1	85.97	85.78	85.69	85.69	85.95	85.95	86.03	85.83	85.86	85.68	85.79	85.94	85.94	85.95	85.95	85.75	86.02	85.98	85.91
	25PstST27MN3	86.05	86.01	85.94	86.03	85.9	85.9	85.91	86.07	85.95	85.97	85.84	86.22	86.23	86.01	85.77	85.91	85.78	85.99	85.98	85.92	85.94	86.03	85.93	86	86.07	86.05	86.01	85.81	86.07	85.92	85.8	85.69	85.69	85.95	85.95	85.95	85.82	85.9	85.65	85.82	85.91	85.91	85.91	85.91	85.76	85.99	85.98	85.91
S. songnenesis	120PsongNEAUST55	87.53	87.59	87.54	87.51	87.52	87.52	87.48	87.57	87.53	87.39	87.38	87.45	87.45	87.48	87.29	87.61	87.47	87.64	87.68	87.64	87.33	87.69	87.64	87.58	87.6	87.65	87.66	87.64	87.49	87.52	87.56	87.46	87.46	87.56	87.56	87.54	87.36	87.35	87.53	87.36	87.4	87.4	87.4	87.4	87.39	87.37	87.38	87.32
	121PsongL103	87.34	87.36	87.43	87.33	87.25	87.25	87.34	87.52	87.37	87.24	87.25	87.23	87.23	87.31	87.07	87.31	87.28	87.45	87.53	87.44	87.08	87.41	87.38	87.32	87.34	87.48	87.4	87.57	87.35	87.51	87.34	87.23	87.23	87.47	87.47	87.37	87.31	87.18	87.29	87.3	87.28	87.28	87.27	87.28	87.31	87.15	87.17	87.07
	132PstDW21	87.74	87.78	87.64	87.52	87.56	87.55	87.52	87.77	87.7	87.47	87.44	87.52	87.51	87.5	87.34	87.73	87.5	87.74	87.78	87.7	87.44	87.87	87.74	87.63	87.69	87.75	87.79	87.77	87.55	87.65	87.65	87.53	87.54	87.61	87.62	87.67	87.4	87.44	87.55	87.45	87.51	87.52	87.51	87.52	87.47	87.45	87.52	87.44
	71PsongDMS27560T	87.58	87.61	87.6	87.55	87.54	87.53	87.51	87.65	87.57	87.44	87.41	87.46	87.46	87.49	87.33	87.66	87.52	87.68	87.72	87.69	87.33	87.75	87.68	87.6	87.62	87.66	87.7	87.69	87.52	87.58	87.59	87.46	87.47	87.59	87.6	87.57	87.37	87.42	87.56	87.39	87.46	87.46	87.46	87.46	87.43	87.42	87.44	87.37
Stutzerimonas pgs24	265PspSCT	86.22	86.25	86.18	86.06	86.16	86.16	86.22	86.32	86.33	86.04	86.18	86.11	86.11	86.18	85.91	86.12	86.01	86.3	86.38	86.16	85.88	86.14	86.15	86.27	86.14	86.22	86.16	86.39	86.14	86.32	86.34	86.24	86.24	86.26	86.26	86.37	86.22	85.99	86.21	86.14	86.03	86.03	86.03	86.03	86.04	85.99	85.99	86.01
	65PstRCH2	86.32	86.3	86.42	86.17	86.47	86.47	86.17	86.42	86.41	86.13	86.19	86.14	86.14	86.16	85.98	86.25	86.3	86.34	86.36	86.41	85.98	86.35	86.2	86.26	86.41	86.25	86.28	86.33	86.32	86.26	86.3	86.11	86.11	86.26	86.25	86.26	86.16	86.06	86.14	86.2	86.19	86.19	86.18	86.18	86.16	86.19	86.15	86.04
Stutzerimonas pgs23	58PstKOS6	84.9	84.84	84.94	84.76	85.03	85.04	84.97	85.17	85.11	84.79	85.05	84.9	84.9	84.77	84.75	84.69	84.78	84.89	84.93	84.87	84.6	84.64	84.82	84.78	85.1	84.83	84.73	84.71	84.99	85.05	84.75	84.85	84.85	85.03	85.02	85.13	85.04	84.75	84.71	85.1	84.76	84.76	84.78	84.76	84.65	84.84	84.96	84.73
	204PstKOL14.W.49.59.61	84.74	84.73	84.86	84.91	85.04	85.04	84.69	85.23	84.93	84.67	85	85.02	85.01	84.74	84.73	84.6	84.69	84.66	84.72	84.83	84.67	84.59	84.62	84.71	84.97	84.67	84.64	84.63	85.12	84.77	84.66	84.67	84.67	84.72	84.72	84.91	84.86	84.61	84.47	84.83	84.75	84.75	84.74	84.76	84.57	84.8	84.82	84.61
S. lopnurensis	114PlopAL54	84.1	84.06	84.08	84.13	84.12	84.12	84.17	84.09	84.07	84.31	84.37	84.1	84.1	84.07	83.92	84.03	84.12	84.06	84.04	84.03	84.09	84.04	84.04	84.32	84.13	84.03	83.99	84.06	84.09	84.14	84.33	84.25	84.25	84.2	84.19	84.2	84.19	84.25	84.14	84.34	84.35	84.34	84.34	84.34	84.18	84.23	84.18	84.28
Stutzerimonas pgs17	263PspBAY1663	84.77	84.73	84.77	84.88	85.28	85.27	84.67	85.22	84.94	84.77	84.97	84.83	84.82	84.72	84.67	84.74	84.79	84.87	84.95	85.01	84.57	84.71	84.76	84.86	85.43	84.63	84.81	84.79	85.1	84.93	85.06	84.91	84.91	84.81	84.82	85.05	85.02	84.9	84.85	84.78	84.88	84.87	84.87	84.88	84.71	84.88	84.77	84.87
	159Pst24a75	85.09	85.01	84.97	85.07	85.2	85.2	85.14	85.38	85.28	85.01	85.6	85.04	85.05	84.89	84.82	84.91	84.94	85.34	85.36	85.07	84.63	84.92	84.89	85.11	85.25	85.03	84.94	85.22	84.99	85.37	85.43	85.35	85.35	85.13	85.14	85.56	85.3	85.04	85.23	85.16	85.1	85.08	85.09	85.1	84.92	85.21	85.01	85.05
	44Pst24A75	85.05	85	84.86	84.95	85.11	85.12	85.08	85.32	85.17	84.91	85.49	84.96	84.96	84.81	84.69	84.87	84.86	85.32	85.28	84.98	84.61	84.83	84.82	85.08	85.2	84.96	84.91	85.16	84.93	85.26	85.39	85.28	85.28	85.09	85.1	85.47	85.33	84.96	85.12	85.13	85.04	85.03	85.04	85.04	84.88	85.14	84.94	85.04
Stutzerimonas pgs26	64PstTS44	82.46	82.43	82.67	82.1	82.43	82.44	82.45	82.3	82.46	82.45	82.59	82.68	82.66	82.31	82.22	82.34	82.53	82.47	82.48	82.48	82.11	82.31	82.2	82.28	82.27	82.35	82.35	82.29	82.39	82.59	82.59	82.55	82.55	82.56	82.55	82.43	82.55	82.36	82.42	82.61	82.46	82.46	82.46	82.46	82.32	82.32	82.35	82.5
Stutzerimonas pgs7	211PstMM2020_2	82.43	82.43	82.18	82.29	82.16	82.16	82.26	82.33	82.38	82.29	82.36	82.38	82.37	82.33	82.04	82.38	82.26	82.39	82.32	82.32	82.24	82.47	82.39	82.34	82.3	82.38	82.45	82.39	82.33	82.37	82.32	82.28	82.28	82.39	82.39	82.41	82.23	82.19	82.3	82.31	82.41	82.41	82.41	82.42	82.33	82.26	82.26	82.24
	31PseudoChol1AMSL01	82.38	82.4	82.22	82.1	82.26	82.26	82.29	82.36	82.4	82.13	82.26	82.39	82.39	82.18	81.9	82.56	82.2	82.38	82.33	82.23	82.13	82.35	82.21	82.29	82.31	82.32	82.35	82.36	82.18	82.3	82.42	82.3	82.3	82.34	82.34	82.28	82.23	82.06	82.22	82.32	82.2	82.2	82.2	82.19	82.21	82.17	82.12	82.13
	192PstIsolate3	82.37	82.45	81.99	82.27	82.32	82.33	82.27	82.34	82.29	82.16	82.32	82.39	82.38	82.22	82.04	82.28	82.18	82.27	82.31	82.2	82.09	82.35	82.2	82.24	82.42	82.37	82.3	82.35	82.09	82.26	82.27	82.17	82.16	82.27	82.27	82.3	82.28	82.06	82.22	82.39	82.25	82.25	82.25	82.26	82.25	82.13	82.18	82.14
	136PstFDAARGOS_876	82.31	82.34	82.48	82.82	82.87	82.87	82.26	82.74	82.5	82.24	82.29	82.47	82.46	82.42	82.26	82.27	82.29	82.29	82.28	82.37	82.21	82.28	82.26	82.23	82.76	82.29	82.3	82.19	82.95	82.49	82.26	82.22	82.23	82.35	82.34	82.65	82.35	82.2	82.19	82.38	82.63	82.63	82.63	82.64	82.24	82.53	82.45	82.28
	28PstDSM50238	82.28	82.29	82.37	82.76	82.86	82.86	82.22	82.73	82.47	82.13	82.21	82.42	82.42	82.31	82.21	82.21	82.25	82.28	82.26	82.3	82.16	82.18	82.21	82.17	82.69	82.25	82.24	82.19	82.91	82.4	82.19	82.15	82.15	82.32	82.3	82.54	82.28	82.1	82.16	82.34	82.57	82.57	82.57	82.56	82.17	82.42	82.37	82.24
	189PstDSM50238	82.31	82.33	82.43	82.77	82.88	82.89	82.26	82.73	82.53	82.2	82.27	82.46	82.45	82.38	82.21	82.25	82.26	82.29	82.27	82.31	82.18	82.26	82.23	82.21	82.76	82.31	82.31	82.19	82.97	82.43	82.24	82.19	82.19	82.35	82.32	82.62	82.29	82.14	82.18	82.36	82.59	82.61	82.6	82.61	82.19	82.51	82.42	82.27
	143PstPheN2	82.58	82.62	82.48	82.44	82.45	82.46	82.4	82.53	82.47	82.38	82.45	82.58	82.58	82.49	82.33	82.5	82.47	82.46	82.48	82.39	82.3	82.59	82.47	82.49	82.48	82.54	82.54	82.54	82.46	82.54	82.51	82.44	82.44	82.57	82.58	82.58	82.39	82.32	82.5	82.51	82.51	82.51	82.52	82.51	82.47	82.49	82.48	82.45
	29PstAER27	82.48	82.54	82.32	82.62	82.49	82.49	82.19	82.71	82.52	82.27	82.36	82.74	82.74	82.53	82.27	82.35	82.31	82.3	82.33	82.25	82.22	82.41	82.32	82.28	82.75	82.37	82.44	82.34	82.6	82.45	82.29	82.21	82.21	82.35	82.36	82.73	82.26	82.21	82.31	82.38	82.69	82.69	82.69	82.69	82.3	82.6	82.66	82.37
	86PstDCPPs1	82.39	82.41	82.21	82.25	82.19	82.19	82.2	82.34	82.34	82.21	82.37	82.38	82.37	82.25	82.09	82.67	82.28	82.27	82.33	82.29	82.14	82.33	82.27	82.25	82.28	82.31	82.38	82.39	82.35	82.28	82.29	82.17	82.17	82.38	82.38	82.28	82.14	82.18	82.26	82.39	82.24	82.25	82.25	82.25	82.32	82.23	82.17	82.18
	149PstXL272	82.38	82.48	82.31	82.32	82.3	82.3	82.3	82.4	82.39	82.28	82.38	82.41	82.4	82.29	82.19	82.72	82.32	82.38	82.37	82.31	82.21	82.46	82.31	82.31	82.36	82.36	82.5	82.44	82.36	82.42	82.38	82.33	82.33	82.43	82.43	82.36	82.26	82.26	82.36	82.36	82.36	82.37	82.36	82.36	82.35	82.29	82.26	82.35
	57PstKF716	82.37	82.39	82.32	82.4	82.73	82.73	82.36	82.86	82.61	82.34	82.35	82.64	82.64	82.38	82.16	82.59	82.31	82.42	82.42	82.54	82.23	82.28	82.19	82.3	83.15	82.26	82.39	82.36	82.81	82.66	82.31	82.2	82.2	82.45	82.44	82.69	82.39	82.38	82.39	82.37	82.57	82.58	82.57	82.58	82.2	82.65	82.52	82.47
	194PstKF716	82.37	82.39	82.32	82.4	82.73	82.73	82.36	82.86	82.61	82.34	82.35	82.64	82.64	82.38	82.16	82.59	82.31	82.42	82.42	82.54	82.23	82.28	82.19	82.3	83.15	82.26	82.39	82.36	82.81	82.66	82.31	82.2	82.2	82.45	82.44	82.69	82.39	82.38	82.39	82.37	82.57	82.58	82.57	82.58	82.2	82.65	82.52	82.47
	30Pst4FB3	82.37	82.35	82.15	82.15	81.95	81.95	82.15	82.18	82.16	82.07	82.14	82.22	82.21	82.16	81.97	82.65	82.25	82.32	82.18	82.15	82.11	82.36	82.28	82.14	82.11	82.27	82.39	82.26	82.2	82.1	82.17	82.03	82.03	82.23	82.23	82.18	82.03	82.05	82.13	82.16	82.24	82.24	82.24	82.23	82.12	82.22	82.08	82.04
S. balearica	249PbalCCUG70972	80.68	80.63	80.92	80.98	81.18	81.18	80.76	80.96	80.73	80.8	81.17	81.09	81.09	80.89	80.77	80.68	80.75	80.69	80.75	80.74	80.71	80.63	80.65	80.78	81.05	80.67	80.64	80.62	81.28	80.75	81.11	81.07	81.07	80.75	80.75	81.06	81.02	80.79	80.68	80.92	81.11	81.11	81.11	81.12	80.73	81.13	81.09	80.81
	252PbalLS401_CCUG66666	80.6	80.52	80.65	80.89	80.87	80.88	80.53	80.86	80.55	80.58	80.64	80.87	80.86	80.71	80.39	80.55	80.64	80.56	80.56	80.59	80.65	80.54	80.56	80.49	81.06	80.57	80.53	80.55	80.96	80.74	80.79	80.79	80.79	80.49	80.48	80.94	80.67	80.48	80.54	80.59	80.78	80.78	80.79	80.78	80.5	80.61	80.71	80.46
	251PbalFDAARGOS_1013	80.64	80.52	80.9	80.91	81.11	81.12	80.72	80.92	80.72	80.68	80.97	81.09	81.1	80.78	80.54	80.55	80.74	80.59	80.65	80.68	80.58	80.51	80.56	80.67	81.24	80.57	80.43	80.58	81.44	80.79	80.95	80.96	80.96	80.6	80.6	80.99	80.9	80.61	80.67	80.76	80.9	80.89	80.9	80.91	80.59	80.71	80.79	80.55
	250PbalEC28	80.69	80.66	80.82	80.68	81	81	80.86	80.84	80.87	80.52	81.02	80.77	80.77	80.7	80.55	80.53	80.65	80.75	80.77	80.58	80.68	80.53	80.54	80.71	80.74	80.72	80.49	80.79	80.88	80.97	81.48	81.51	81.49	80.73	80.73	80.97	80.93	80.58	80.96	80.88	80.67	80.66	80.67	80.67	80.61	80.59	80.65	80.66
	66PstYCYH1	80.25	80.18	81.62	80.56	80.7	80.69	80.39	80.65	80.48	80.36	80.43	80.61	80.61	80.55	80.18	80.14	80.47	80.21	80.36	80.44	80.27	80.07	80.39	80.29	80.76	80.16	80.02	80.21	80.57	80.76	80.51	80.53	80.53	80.31	80.31	80.93	80.53	80.31	80.61	80.35	80.52	80.51	80.53	80.53	80.18	80.6	80.39	80.27
	68Pbalearica DSM6083T	80.62	80.63	80.81	80.97	81.11	81.11	80.63	81	80.71	80.6	80.7	81.02	81.02	80.82	80.61	80.57	80.73	80.61	80.67	80.65	80.75	80.56	80.55	80.57	81.14	80.62	80.54	80.56	81.16	80.85	80.77	80.85	80.86	80.69	80.69	80.94	80.68	80.55	80.62	80.77	80.91	80.91	80.92	80.92	80.54	80.8	80.81	80.52
	258PbalOC16005	80.76	80.57	80.65	80.46	80.54	80.54	80.53	80.72	80.75	80.4	80.67	80.39	80.39	80.48	80.12	80.73	80.57	80.66	80.62	80.75	80.45	80.69	80.69	80.58	80.78	80.64	80.63	80.64	80.6	80.6	80.53	80.49	80.49	80.42	80.42	80.7	80.5	80.41	80.46	80.51	80.55	80.55	80.55	80.56	80.4	80.45	80.49	80.35
	256PbalKOL14.W.25.495.B5	80.49	80.42	80.59	80.44	80.63	80.63	80.47	80.66	80.68	80.37	80.54	80.41	80.4	80.38	80.22	80.87	80.5	80.55	80.53	80.67	80.48	80.39	80.45	80.54	80.79	80.48	80.33	80.6	80.64	80.75	80.58	80.52	80.52	80.38	80.38	80.64	80.46	80.39	80.62	80.43	80.46	80.47	80.47	80.47	80.41	80.34	80.41	80.38
	255PbalKOL14.W.20.10	80.63	80.53	80.68	80.59	80.72	80.72	80.56	80.77	80.79	80.49	80.66	80.5	80.49	80.51	80.32	80.99	80.61	80.64	80.62	80.74	80.61	80.52	80.55	80.65	80.9	80.56	80.45	80.69	80.75	80.86	80.68	80.64	80.63	80.48	80.48	80.7	80.58	80.54	80.71	80.54	80.59	80.59	80.59	80.59	80.56	80.45	80.49	80.53
	254PbalKOL14.W.25.495.49	80.56	80.46	80.59	80.51	80.68	80.67	80.52	80.72	80.72	80.42	80.56	80.46	80.45	80.43	80.28	80.91	80.54	80.58	80.57	80.68	80.53	80.45	80.51	80.54	80.81	80.51	80.4	80.65	80.68	80.78	80.63	80.59	80.59	80.43	80.43	80.66	80.52	80.43	80.64	80.47	80.56	80.56	80.56	80.56	80.5	80.39	80.43	80.47
	259PbalSAGV32SA2	80.62	80.57	80.69	80.6	80.74	80.75	80.59	80.71	80.74	80.6	80.77	80.63	80.63	80.5	80.36	80.99	80.61	80.62	80.62	80.74	80.53	80.6	80.49	80.59	80.87	80.58	80.48	80.64	80.8	80.73	80.73	80.74	80.74	80.55	80.55	80.66	80.68	80.59	80.64	80.58	80.63	80.63	80.63	80.63	80.58	80.5	80.46	80.57
	253Pbalst101_CCUG66667	80.54	80.47	80.59	80.48	80.66	80.65	80.61	80.73	80.77	80.42	80.54	80.4	80.4	80.4	80.3	80.87	80.48	80.5	80.54	80.65	80.33	80.44	80.45	80.47	80.81	80.54	80.34	80.56	80.65	80.67	80.55	80.5	80.49	80.51	80.51	80.52	80.45	80.41	80.5	80.57	80.43	80.42	80.45	80.44	80.47	80.38	80.32	80.4
Stutzerimonas pgs22	52PstV81	79.31	79.35	79.36	79.35	79.34	79.34	79.46	79.36	79.38	79.36	79.35	79.37	79.37	79.37	79.37	79.32	79.49	79.33	79.33	79.33	79.36	79.25	79.28	79.33	79.37	79.39	79.28	79.38	79.45	79.29	79.44	79.41	79.41	79.45	79.45	79.36	79.34	79.33	79.34	79.51	79.34	79.34	79.34	79.35	79.45	79.37	79.31	79.34
	219PstNTP17	79.35	79.36	79.47	79.41	79.37	79.38	79.55	79.42	79.48	79.44	79.46	79.48	79.48	79.42	79.41	79.39	79.49	79.34	79.36	79.36	79.38	79.33	79.36	79.41	79.48	79.44	79.37	79.41	79.5	79.34	79.4	79.4	79.4	79.48	79.48	79.37	79.41	79.42	79.3	79.59	79.42	79.43	79.42	79.42	79.47	79.42	79.38	79.37
Stutzerimonas pgs29	164Pst95A6	79.68	79.64	80.4	79.49	79.86	79.87	79.96	79.72	79.85	79.77	79.96	79.88	79.89	79.67	79.67	79.51	79.92	79.71	79.85	80.22	79.55	79.46	79.6	80.81	79.7	79.6	79.42	79.51	79.8	79.89	79.8	79.83	79.83	79.9	79.9	79.87	80.22	79.77	79.9	80.18	79.61	79.62	79.61	79.62	79.58	79.69	79.46	79.87
"Stutzerimonas saudiphocaensis"	246Psau20_BN	79	79.05	79.24	79.04	78.97	78.97	79	78.99	79.04	79.02	79.05	78.99	78.98	78.97	79.02	78.95	79.05	79.07	79.11	79.04	79.03	78.94	78.94	79.09	79	79.02	79.05	79.05	79.1	79.08	79.1	79.03	79.03	79.04	79.04	79.35	78.92	78.95	79.11	79.13	79.18	79.2	79.19	79.2	79.01	79.02	79.22	79.04
	247PsauAGROB56	78.96	79.02	78.98	78.96	78.92	78.91	78.96	79.04	79.03	78.92	78.99	78.99	79	78.92	78.85	79	79	79.01	79.02	78.97	78.95	78.97	78.97	79.01	78.96	78.94	78.99	79	79.02	78.99	79.06	78.98	78.99	78.88	78.89	78.99	78.95	78.9	79.02	79.02	78.91	78.9	78.91	78.92	78.97	78.9	78.83	78.94
	248PsauPS399	78.97	79.01	79.02	78.99	78.99	78.99	78.98	79.02	79.02	78.98	79.01	79.04	79.04	78.98	78.92	79.01	79.05	79.02	79.02	79.02	79.03	78.95	78.93	78.98	79.01	78.97	78.97	78.99	78.99	79	79.06	79.08	79.08	78.9	78.91	78.99	79	78.92	79.01	79.02	78.97	78.98	78.98	78.98	78.96	78.89	78.86	78.94
S. nitrititolerans (former gv8)	156Pst8A1	80.28	80.08	80.44	80.11	80.49	80.49	80.24	80.48	80.56	80.42	80.36	80.18	80.18	80.14	80.07	80.15	80.44	80.25	80.31	80.45	80.01	79.99	80.01	80.24	80.49	80.11	79.99	80.32	80.47	80.54	80.43	80.53	80.53	80.18	80.18	80.26	80.44	80.29	80.43	80.35	80.28	80.27	80.28	80.28	80.37	80.31	80.37	80.63
	87PxanUASWS0955	80.07	79.97	80.29	80	80.22	80.22	80.14	80.28	80.4	80.2	80.26	80.08	80.08	80.01	79.93	80.08	80.23	80.18	80.3	80.33	79.83	79.87	79.97	80.16	80.34	79.95	79.86	80.13	80.3	80.34	80.13	80.12	80.12	80.16	80.16	80.12	80.25	80.21	80.22	80.2	80.02	80.03	80.02	80.02	80.09	80.08	80.06	80.18
	116PnitPAH26	80.47	80.31	80.18	80.13	80.17	80.17	80.29	80.31	80.41	80.19	80.4	80.21	80.22	80.1	79.96	80.12	80.48	80.31	80.38	80.27	80.05	80.07	80.12	80.47	80.16	80.49	80.06	80.6	80.19	80.36	80.31	80.27	80.27	80.44	80.43	80.33	80.3	80.17	80.37	80.49	80.11	80.1	80.11	80.11	80.42	80.2	80.14	80.32
	163Pst62A4	80.63	80.41	80.43	80.4	80.37	80.37	80.51	80.55	80.61	80.47	80.57	80.42	80.42	80.34	80.32	80.31	80.46	80.48	80.55	80.37	80.19	80.22	80.32	80.47	80.4	80.55	80.17	80.54	80.4	80.5	80.53	80.51	80.51	80.46	80.46	80.45	80.61	80.34	80.51	80.58	80.3	80.3	80.29	80.3	80.45	80.35	80.26	80.36
	118PnitAGROB37	80.25	80.25	80.15	80.28	80.31	80.31	80.21	80.25	80.29	80.19	80.17	80.3	80.3	80.18	80.13	80.29	80.26	80.26	80.27	80.28	80.22	80.17	80.18	80.25	80.24	80.19	80.19	80.31	80.27	80.16	80.31	80.26	80.26	80.22	80.23	80.17	80.15	80.2	80.24	80.27	80.18	80.19	80.18	80.19	80.19	80.26	80.1	80.24
	215PstNCTC10473	80.68	80.68	80.54	80.42	80.67	80.66	80.56	80.58	80.73	80.51	80.62	80.53	80.53	80.46	80.36	80.54	80.53	80.63	80.71	80.47	80.49	80.42	80.56	80.6	80.51	80.67	80.42	80.65	80.5	80.53	80.58	80.56	80.57	80.56	80.56	80.54	80.57	80.41	80.63	80.7	80.49	80.49	80.48	80.48	80.42	80.47	80.41	80.45
	32PstutzeriDSM10701_JM300	80.58	80.51	80.35	80.3	80.42	80.42	80.48	80.47	80.54	80.39	80.45	80.41	80.42	80.31	80.22	80.37	80.42	80.45	80.52	80.3	80.33	80.29	80.38	80.44	80.34	80.51	80.31	80.53	80.33	80.39	80.41	80.37	80.38	80.37	80.37	80.48	80.36	80.29	80.49	80.52	80.35	80.34	80.35	80.35	80.33	80.38	80.27	80.36
	119PnitSurvcare175	80.25	80.25	80.23	80.24	80.32	80.32	80.25	80.34	80.31	80.27	80.21	80.34	80.33	80.25	80.13	80.4	80.49	80.47	80.5	80.3	80.23	80.2	80.25	80.3	80.34	80.23	80.23	80.36	80.32	80.34	80.54	80.38	80.38	80.45	80.44	80.57	80.28	80.43	80.47	80.29	80.26	80.26	80.27	80.26	80.3	80.49	80.2	80.39
	115PnitGL14	80.5	80.27	80.19	80.27	80.28	80.28	80.31	80.42	80.46	80.14	80.42	80.23	80.23	80.07	80	80.11	80.41	80.3	80.41	80.2	80.08	80.03	80.1	80.46	80.16	80.46	80	80.44	80.13	80.32	80.36	80.3	80.31	80.38	80.38	80.26	80.31	80.15	80.46	80.42	80.11	80.1	80.11	80.11	80.34	80.25	80.13	80.32
	117Pnit2813	80.09	80.15	80.02	80.1	80.16	80.16	80.03	80.19	80.23	80.07	80.16	80.16	80.15	80.06	79.94	80.12	80.13	80.03	80.07	80.03	80.07	80.08	80.1	80.12	80.09	80.09	80.07	80.14	80.09	80.1	80.16	80.08	80.08	80.06	80.06	80.11	79.99	80.06	80.1	80.07	80.04	80.04	80.03	80.04	80.1	80.1	80.06	80.15
Stutzerimonas pgs25	145PstRM2	79.4	79.28	79.22	79.19	79.13	79.13	79.17	79.19	79.28	79.11	79.08	79.17	79.17	79.14	79.07	79.4	79.25	79.3	79.27	79.24	79.29	79.39	79.39	79.2	79.18	79.37	79.38	79.23	79.18	79.2	79.24	79.16	79.16	79.09	79.08	79.24	79.11	79.13	79.16	79.08	79.16	79.16	79.16	79.17	79.08	79.14	79.07	79.01
Stutzerimonas pgs35	39PstSD25545	78.39	78.41	78.68	78.41	78.68	78.68	78.39	78.58	78.57	78.46	78.48	78.42	78.41	78.38	78.37	78.39	78.61	78.34	78.37	78.51	78.51	78.39	78.34	78.44	78.66	78.39	78.36	78.38	78.62	78.44	78.5	78.45	78.46	78.42	78.42	78.46	78.67	78.42	78.4	78.51	78.46	78.46	78.46	78.46	78.42	78.44	78.5	78.45
Stutzerimonas pgs12	38Pst28a39	78.77	78.79	78.92	78.68	78.99	79	78.77	78.98	78.9	78.71	78.76	78.69	78.69	78.64	78.54	78.81	78.9	78.86	78.88	78.93	78.72	78.71	78.68	78.82	79.08	78.73	78.65	78.82	78.88	79.01	78.82	78.74	78.74	78.81	78.82	79.07	78.97	78.8	78.87	78.8	78.79	78.79	78.78	78.78	78.81	78.82	78.7	78.86
Stutzerimonas pgs36	165Pst99A1	78.56	78.5	78.69	78.46	78.85	78.86	78.53	78.66	78.66	78.48	78.56	78.56	78.56	78.64	78.43	78.57	78.7	78.49	78.53	78.68	78.54	78.48	78.44	78.52	78.78	78.46	78.43	78.53	78.74	78.63	78.52	78.48	78.48	78.54	78.54	78.65	78.91	78.52	78.58	78.56	78.53	78.54	78.54	78.54	78.69	78.55	78.53	78.49
	264PspIC126	78.56	78.56	78.61	78.52	78.65	78.65	78.53	78.59	78.62	78.55	78.52	78.56	78.56	78.56	78.46	78.66	78.59	78.56	78.61	78.64	78.62	78.52	78.52	78.61	78.83	78.52	78.47	78.58	78.69	78.63	78.6	78.51	78.51	78.55	78.54	78.65	78.56	78.52	78.59	78.5	78.53	78.53	78.54	78.54	78.64	78.58	78.48	78.5
Stutzerimonas pgs13	40Pst28a22	77.87	77.87	78.07	77.86	78.09	78.09	77.87	77.97	78.07	77.84	77.86	77.92	77.92	77.87	77.86	77.82	77.89	77.84	77.83	78	77.87	77.83	77.81	77.92	78.03	77.82	77.89	77.81	78.05	77.9	77.93	77.89	77.9	77.84	77.84	77.94	77.91	77.88	77.85	77.89	77.86	77.86	77.87	77.86	77.9	77.95	77.89	77.9
Stutzerimonas pgs33	144PstPM101005	78.42	78.41	79.23	78.32	78.79	78.79	78.33	78.58	78.68	78.35	78.43	78.37	78.36	78.32	78.15	78.42	78.48	78.37	78.43	79.25	78.38	78.35	78.36	78.54	78.7	78.37	78.39	78.38	78.6	78.57	78.4	78.38	78.38	78.31	78.31	78.6	79.25	78.3	78.4	78.69	78.36	78.36	78.37	78.35	78.41	78.32	78.37	78.33
Stutzerimonas pgs30	60PstNT0128	78.43	78.47	78.33	78.27	78.33	78.32	78.28	78.39	78.35	78.24	78.27	78.28	78.27	78.35	78.31	78.4	78.41	78.39	78.36	78.37	78.4	78.33	78.39	78.39	78.36	78.4	78.32	78.36	78.38	78.32	78.38	78.25	78.26	78.32	78.32	78.49	78.24	78.3	78.4	78.33	78.37	78.38	78.38	78.36	78.31	78.34	78.32	78.34
Stutzerimonas pgs11	36Pst28a50	77.88	77.93	77.97	77.87	77.91	77.91	77.87	77.86	77.89	77.88	77.91	77.93	77.93	77.9	77.87	77.89	77.94	77.9	77.86	77.84	77.98	77.93	77.89	77.91	77.89	77.87	77.9	77.88	77.96	77.86	77.96	77.91	77.91	77.9	77.9	77.97	77.82	77.92	77.91	77.87	77.91	77.91	77.91	77.91	77.92	77.96	77.9	77.93
	129Pst28a24	77.99	77.99	78.07	78	77.97	77.97	77.97	78	78.04	78.01	78.02	78.02	78.02	77.96	77.96	77.97	77.99	77.95	77.95	77.92	78.04	78.02	77.99	78.01	77.96	77.98	77.95	77.95	78.05	77.92	78.04	78.03	78.03	77.98	77.97	78.07	77.89	77.96	78.01	77.95	78	78	78	78.01	77.97	78.05	78.03	78.01
	37Pst28a24	77.99	77.99	78.07	78	77.97	77.97	77.97	78	78.04	78.01	78.02	78.02	78.02	77.96	77.96	77.97	77.99	77.95	77.95	77.92	78.04	78.02	77.99	78.01	77.96	77.98	77.95	77.95	78.05	77.92	78.04	78.03	78.03	77.98	77.97	78.07	77.89	77.96	78.01	77.95	78	78	78	78.01	77.97	78.05	78.03	78.01
Stutzerimonas pgs31	271PspQ2TVG42	78.09	78.09	78.16	78.04	78.16	78.16	78.04	78.21	78.25	78.12	78.17	78.15	78.15	78.04	78	78.05	78.13	78.1	78.15	78.17	78.01	78.07	78.07	78.22	78.31	78.08	78.03	78.16	78.2	78.17	78.14	78.12	78.12	78.08	78.08	78.14	78.16	78.11	78.06	78.1	78.06	78.06	78.06	78.06	78.12	78.08	78.04	78.09
Stutzerimonas pgs32	272PspSST3	77.89	77.9	78.31	77.85	78.35	78.35	78.03	78.37	78.22	78.01	78.03	77.93	77.92	77.89	77.81	77.86	78.43	78.12	78.28	78.23	77.95	77.79	77.9	78.17	78.34	77.83	77.75	78.04	78.15	78.43	78.22	78.06	78.05	78.13	78.13	78.43	78.28	78.12	78.22	78.05	78.02	78.02	78.01	78.02	78.01	78.15	77.97	78.04
Stutzerimonas pgs21	51PstA563/77	77.5	77.47	77.68	77.56	77.81	77.8	77.49	77.85	77.88	77.54	77.58	77.64	77.65	77.52	77.42	77.52	77.65	77.5	77.58	77.67	77.42	77.48	77.46	77.62	77.81	77.48	77.42	77.57	77.71	77.63	77.62	77.53	77.53	77.5	77.5	77.68	77.7	77.39	77.55	77.51	77.49	77.49	77.49	77.49	77.54	77.51	77.55	77.42
S. zhaodongensis (former gv20)	49PstPE	77.27	77.08	77.65	77.22	77.53	77.53	77.36	77.54	77.52	77.4	77.39	77.26	77.26	77.19	77.12	77.25	77.61	77.43	77.42	77.71	77.08	77.14	77.09	77.45	77.49	77.19	77.07	77.4	77.55	77.41	77.35	77.26	77.26	77.38	77.37	77.47	77.51	77.47	77.39	77.4	77.51	77.5	77.5	77.52	77.33	77.39	77.41	77.35
	276PzhaoNEAU-ST5-21	77.25	77.23	77.18	77.21	77.16	77.17	77.16	77.23	77.32	77.18	77.2	77.23	77.23	77.22	77.07	77.25	77.22	77.27	77.27	77.27	77.18	77.22	77.24	77.28	77.27	77.23	77.22	77.29	77.16	77.18	77.21	77.15	77.15	77.23	77.23	77.29	77.18	77.15	77.22	77.21	77.2	77.21	77.21	77.22	77.19	77.19	77.21	77.14
	50PzhaoDSM27559T	77.34	77.29	77.25	77.27	77.24	77.24	77.28	77.31	77.37	77.26	77.3	77.33	77.34	77.25	77.11	77.35	77.3	77.31	77.31	77.33	77.29	77.31	77.3	77.39	77.37	77.3	77.3	77.35	77.22	77.25	77.3	77.24	77.24	77.25	77.26	77.38	77.21	77.22	77.28	77.3	77.28	77.29	77.29	77.29	77.27	77.29	77.27	77.19
Stutzerimonas pgs10	34PstCLN100	78.43	78.38	78.44	78.26	78.49	78.5	78.5	78.44	78.44	78.47	78.49	78.65	78.65	78.33	78.25	78.32	78.27	78.44	78.45	78.47	78.28	78.29	78.39	78.45	78.48	78.4	78.32	78.22	78.46	78.51	78.37	78.34	78.34	78.4	78.41	78.48	78.41	78.43	78.27	78.46	78.26	78.26	78.26	78.26	78.11	78.32	78.24	78.36
Stutzerimonas pgs18	275PszhaoA252	77.86	77.86	78	77.76	78.1	78.09	77.86	77.98	78.15	77.94	78.03	77.89	77.89	77.74	77.71	77.9	78.29	78.05	78.09	78.1	77.74	77.87	77.88	77.98	78.09	77.86	77.84	78.13	78.13	78.19	78.09	77.97	77.97	77.97	77.96	78.27	78.03	77.97	78.01	77.87	77.79	77.8	77.8	77.8	78.02	77.9	77.82	77.84
	277PzhaoSST2	77.61	77.62	77.8	77.57	77.99	77.99	77.64	77.84	77.9	77.67	77.8	77.72	77.71	77.66	77.49	77.63	77.75	77.74	77.82	77.85	77.6	77.6	77.8	77.74	78.13	77.58	77.52	77.73	77.95	78.19	77.89	77.73	77.73	77.71	77.7	78.21	77.74	77.81	78.01	77.61	77.62	77.63	77.63	77.63	77.65	77.75	77.55	77.58
	262PspSI3	77.97	77.94	78.16	77.98	78.44	78.44	77.87	78.16	78.15	77.97	78.09	77.93	77.93	77.94	77.84	77.9	78.02	77.94	78.01	78.12	77.79	77.95	77.91	78.07	78.32	77.98	77.89	77.93	78.06	78.03	78.04	77.99	78	77.91	77.91	78.1	78.11	77.93	77.98	77.96	77.88	77.9	77.9	77.89	77.96	77.89	78.04	77.93
	45PstMT1	77.87	77.85	78.08	77.82	78.21	78.2	77.75	78.14	78	77.8	77.89	77.88	77.89	77.81	77.8	77.8	77.99	77.85	77.91	78.01	77.76	77.82	77.79	77.9	78.23	77.86	77.79	77.82	78.11	78.19	77.85	77.8	77.8	77.76	77.76	78.29	78.15	77.76	77.86	77.85	77.78	77.78	77.78	77.79	77.86	77.77	77.86	77.9
	198PstKOL14.W.20.3	77.76	77.73	77.98	77.67	78.25	78.25	77.66	78.14	77.99	77.67	77.74	77.75	77.75	77.65	77.6	77.73	77.94	77.71	77.76	78.02	77.6	77.71	77.74	77.78	78.14	77.7	77.67	77.67	78.07	78.23	77.73	77.63	77.63	77.6	77.6	78.19	78.15	77.61	77.77	77.69	77.66	77.66	77.66	77.67	77.7	77.64	77.74	77.75
	196PstKOL14.W.20.2	77.79	77.81	78.08	77.76	78.33	78.32	77.8	78.22	78.12	77.79	77.82	77.78	77.78	77.71	77.68	77.77	78	77.77	77.82	78.06	77.63	77.73	77.78	77.89	78.14	77.77	77.7	77.75	78.12	78.28	77.81	77.73	77.73	77.69	77.69	78.27	78.16	77.7	77.79	77.77	77.79	77.78	77.78	77.79	77.79	77.72	77.79	77.84
	46PstMT1	77.75	77.81	77.98	77.69	78.16	78.16	77.71	78.05	77.91	77.73	77.77	77.8	77.8	77.76	77.71	77.74	77.92	77.79	77.83	77.95	77.64	77.75	77.74	77.86	78.13	77.78	77.75	77.77	77.99	78.15	77.78	77.75	77.75	77.67	77.67	78.26	78.04	77.63	77.77	77.73	77.71	77.71	77.71	77.71	77.75	77.64	77.77	77.75
	130Pst273	77.72	77.75	77.95	78.12	78.57	78.57	77.71	78.58	78.03	77.7	77.87	78.05	78.05	77.97	77.86	77.68	77.8	77.7	77.79	77.93	77.64	77.69	77.72	77.82	78.37	77.72	77.66	77.69	78.4	78.03	77.82	77.73	77.72	77.74	77.74	78.22	78	77.63	77.7	77.75	77.94	77.94	77.95	77.95	77.69	77.94	78.02	77.74
	79Pst273	77.72	77.75	77.95	78.12	78.57	78.57	77.71	78.58	78.03	77.7	77.87	78.05	78.05	77.97	77.86	77.68	77.8	77.7	77.79	77.93	77.64	77.69	77.72	77.82	78.37	77.72	77.66	77.69	78.4	78.03	77.82	77.73	77.72	77.74	77.74	78.22	78	77.63	77.7	77.75	77.94	77.94	77.95	77.95	77.69	77.94	78.02	77.74
Stutzerimonas pgs15	155Pst4C29	77.99	77.95	77.92	77.89	77.97	77.96	77.88	77.97	77.98	77.84	77.94	77.91	77.91	77.84	77.7	77.97	77.92	77.95	77.95	77.98	77.83	77.98	77.97	78	77.99	77.94	77.97	77.96	77.87	77.87	77.95	77.86	77.86	77.81	77.81	77.96	77.83	77.82	77.92	77.84	77.89	77.88	77.89	77.89	77.87	77.74	77.82	77.76
	42Pst4c29	77.98	77.98	78.02	77.91	78.02	78.02	77.93	78.01	78.02	77.9	77.99	77.98	77.98	77.88	77.81	78.03	77.96	77.97	77.96	78	77.88	78	78	78.07	78.02	77.94	77.99	77.97	77.9	77.94	77.98	77.93	77.93	77.87	77.88	77.98	77.86	77.88	78	77.89	77.94	77.94	77.94	77.94	77.9	77.82	77.88	77.82
	126PxanKOL14	78.03	77.8	78	77.83	78.1	78.1	77.8	78.04	78.08	77.81	77.89	77.87	77.86	77.75	77.52	77.79	77.87	77.85	77.87	77.99	77.83	77.76	77.79	78	78.15	77.87	77.76	77.81	77.93	77.96	77.82	77.79	77.79	77.84	77.84	77.92	77.89	77.8	77.83	77.85	77.72	77.72	77.73	77.73	77.76	77.83	77.78	77.85
	216PstNP8Ht	78.08	77.98	78.04	77.93	78.12	78.12	77.9	78.03	78.06	78.06	78.08	77.92	77.91	77.98	77.79	78.01	77.95	77.99	77.98	78.05	77.84	78.03	78.03	78.06	78.2	78.01	77.98	78.04	78.02	77.97	78.13	78.05	78.05	77.93	77.94	78.08	77.98	78.04	77.98	77.93	77.94	77.93	77.94	77.94	77.9	77.87	77.98	77.91
Stutzerimonas pgs37	62PstSDM-LAC	78.24	78.2	78.18	78.13	78.17	78.18	78.17	78.22	78.26	78.24	78.2	78.19	78.19	78.26	78.15	78.19	78.17	78.22	78.22	78.19	78.08	78.18	78.15	78.23	78.23	78.21	78.13	78.2	78.19	78.25	78.37	78.27	78.27	78.16	78.16	78.26	78.15	78.24	78.25	78.15	78.12	78.12	78.11	78.13	78.18	78.15	78.23	78.21
S. xanthomarina	88PxanLMG23572	77.98	77.96	78.21	77.94	78.27	78.27	77.94	78.18	78.2	77.98	78.02	78.01	78.01	77.95	77.94	77.95	77.98	78.02	78.04	78.15	77.93	77.98	77.96	78.08	78.26	78	77.93	77.99	78.13	78.11	78.07	78	78	77.94	77.93	78.03	77.98	77.93	77.96	77.94	77.96	77.97	77.97	77.97	77.91	77.92	77.85	77.96
	123PxanDSM18231	77.97	77.97	78.18	77.95	78.29	78.28	77.95	78.15	78.19	77.93	78.04	78.02	78.02	77.96	77.94	77.97	77.97	78.03	78.01	78.15	77.94	77.98	77.99	78.07	78.28	78.03	77.92	77.98	78.12	78.07	78.06	77.99	78	77.9	77.9	78.03	77.97	77.92	77.95	77.94	77.95	77.95	77.95	77.95	77.9	77.92	77.9	77.94
	72PxanDSM18231T	77.91	77.89	78.09	77.89	78.17	78.16	77.86	78.09	78.15	77.9	77.96	77.97	77.96	77.84	77.87	77.89	77.91	77.95	77.93	78.1	77.89	77.92	77.89	77.99	78.18	77.92	77.88	77.92	78.06	77.99	78.01	77.92	77.92	77.83	77.83	77.96	77.93	77.83	77.91	77.86	77.9	77.88	77.89	77.89	77.85	77.84	77.84	77.87
Stutzerimonas pgs34	168PstA4	78.86	78.83	78.86	78.72	79	79	78.69	78.94	78.9	78.58	78.66	78.76	78.76	78.77	78.7	78.77	78.77	78.74	78.75	78.86	78.78	78.76	78.74	78.74	78.97	78.77	78.69	78.73	78.92	78.92	78.96	78.92	78.92	78.66	78.66	78.82	78.67	78.65	78.92	78.69	78.7	78.7	78.7	78.7	78.65	78.7	78.68	78.84
Stutzerimonas pgs14	187PstDSM17088	79.05	79.09	79.13	78.98	79.25	79.25	78.96	79.21	79.24	78.86	78.97	78.91	78.92	78.92	78.83	79.05	78.98	79	79.01	79.04	78.99	79	79.03	79.04	79.19	79.01	78.96	79	79.13	79.02	78.98	78.93	78.93	78.91	78.91	79.13	78.93	78.88	78.95	78.91	78.98	78.98	78.98	78.98	78.87	78.94	78.93	78.92
	161Pst28a3	78.84	78.79	78.87	78.69	78.9	78.9	78.79	78.91	78.94	78.71	78.75	78.71	78.72	78.67	78.55	78.87	78.77	78.88	78.87	78.96	78.74	78.78	78.8	78.78	79.01	78.78	78.78	78.82	78.84	78.89	78.95	78.84	78.83	78.73	78.72	78.89	78.86	78.72	78.95	78.83	78.79	78.8	78.8	78.8	78.69	78.71	78.72	78.72
	59PstMF28	78.92	78.86	79	78.76	79	79.01	78.78	78.98	79.03	78.78	78.82	78.81	78.81	78.78	78.7	78.84	78.9	78.84	78.9	78.95	78.85	78.83	78.88	78.84	79.12	78.84	78.81	78.87	79	78.9	78.81	78.75	78.75	78.82	78.81	78.91	78.92	78.78	78.85	78.87	78.86	78.87	78.86	78.86	78.81	78.79	78.79	78.76
	133PstF2	78.85	78.91	79.15	78.91	79.25	79.25	78.79	79.06	79.06	78.74	79.06	78.81	78.81	78.77	78.7	78.94	79.05	78.99	79.06	79.04	78.85	78.99	78.85	79.02	79.13	78.89	78.84	78.93	79	79	78.97	78.86	78.86	78.86	78.85	79.1	79.18	78.87	78.99	78.84	78.89	78.88	78.88	78.88	78.83	78.9	78.83	78.84
	41Pst28a3	78.85	78.82	78.82	78.73	78.95	78.95	78.76	78.89	78.98	78.69	78.73	78.65	78.66	78.61	78.6	78.88	78.77	78.87	78.86	78.91	78.68	78.8	78.78	78.81	78.99	78.8	78.79	78.81	78.83	78.85	78.92	78.82	78.82	78.75	78.75	78.88	78.79	78.69	78.96	78.81	78.75	78.75	78.75	78.76	78.67	78.72	78.73	78.73
Stutzerimonas pgs28	260PspABC1	77.65	77.6	77.7	77.61	77.62	77.62	77.7	77.48	77.57	77.79	77.76	77.71	77.71	77.62	77.75	77.7	77.65	77.62	77.63	77.61	77.66	77.65	77.61	77.67	77.49	77.56	77.55	77.53	77.77	77.61	77.73	77.76	77.76	77.55	77.54	77.63	77.71	77.69	77.68	77.72	77.56	77.55	77.55	77.55	77.57	77.63	77.66	77.8
S. kirkiae	105PkirP30C	77.56	77.61	77.58	77.61	77.59	77.59	77.61	77.58	77.54	77.62	77.77	77.6	77.59	77.58	77.53	77.55	77.61	77.53	77.57	77.53	77.53	77.53	77.57	77.66	77.68	77.51	77.58	77.6	77.61	77.58	77.64	77.66	77.66	77.61	77.62	77.6	77.68	77.65	77.59	77.64	77.57	77.58	77.59	77.57	77.71	77.64	77.68	77.59
	300PkirP4CT	77.74	77.72	77.79	77.82	77.79	77.79	77.74	77.69	77.76	77.82	77.95	77.82	77.81	77.76	77.65	77.71	77.81	77.68	77.72	77.7	77.75	77.7	77.72	77.82	77.81	77.7	77.7	77.76	77.79	77.8	77.87	77.89	77.88	77.79	77.81	77.85	77.88	77.83	77.79	77.83	77.74	77.74	77.74	77.74	77.96	77.9	77.86	77.84
	103PkirP17C	77.61	77.62	77.65	77.64	77.68	77.68	77.59	77.6	77.59	77.58	77.73	77.62	77.62	77.59	77.58	77.55	77.61	77.52	77.61	77.53	77.52	77.57	77.65	77.6	77.7	77.52	77.52	77.58	77.63	77.68	77.74	77.73	77.72	77.59	77.6	77.69	77.72	77.67	77.65	77.67	77.62	77.61	77.6	77.61	77.7	77.65	77.64	77.57
	104PkirP28C	77.67	77.63	77.63	77.71	77.63	77.63	77.62	77.63	77.61	77.67	77.79	77.69	77.69	77.64	77.63	77.59	77.65	77.61	77.66	77.62	77.63	77.61	77.63	77.72	77.71	77.6	77.62	77.64	77.69	77.63	77.76	77.72	77.72	77.68	77.67	77.69	77.66	77.71	77.62	77.73	77.64	77.66	77.66	77.65	77.73	77.69	77.69	77.67
S. nosocomialis	61PstSD129	79.19	78.97	79.34	79.38	79.47	79.47	79.11	79.66	79.32	79.12	79.21	79.51	79.5	79.3	79.2	79.02	79.37	79.15	79.21	79.39	78.91	78.91	78.91	79.12	79.42	79.21	78.94	79.07	79.91	79.37	79.13	79.15	79.15	79.06	79.05	79.66	79.34	79.09	79.1	79.2	79.54	79.54	79.54	79.55	79.03	79.43	79.43	79.14
	54PstA31/70	78.99	78.96	79.1	78.87	79.16	79.16	79.08	79.18	79.29	78.97	78.97	78.83	78.83	78.89	78.84	79.08	79.45	79.13	79.16	79.3	78.83	78.99	78.98	79.21	79.24	79.01	78.98	79.55	79.22	79.15	79.1	79.03	79.03	79.15	79.16	79.01	78.96	78.94	79.07	79.24	79	78.99	79	79	79.41	79.09	78.94	79.25
	56PstCCUG58779	79.13	78.98	79.36	79.1	79.43	79.43	79.1	79.23	79.26	79.16	79.16	79.26	79.25	79.15	79.08	79.04	79.2	79.17	79.14	79.32	78.92	79.02	79	79.1	79.3	79.11	79.01	79.14	79.47	79.14	79.21	79.2	79.2	79.07	79.07	79.2	79.26	79.11	79.09	79.19	79.25	79.25	79.25	79.25	79.07	79.17	79.14	79.12
Stutzerimonas pgs27	100Pazo115A1	78.17	78.04	78.14	77.9	78.18	78.18	77.96	78.22	78.29	77.91	78.05	78.16	78.15	77.9	77.82	77.94	77.95	78.05	78.07	78.1	78.06	77.94	77.91	78.05	78.06	77.99	77.97	77.95	78.12	78.11	78.03	78.01	78.01	77.88	77.89	78.07	78.1	77.82	77.96	77.96	77.88	77.88	77.89	77.88	77.81	77.91	77.83	77.92
S. azotifigens	67PazoDSM17556T	78.51	78.49	78.6	78.42	78.75	78.75	78.47	78.64	78.68	78.46	78.62	78.72	78.71	78.38	78.27	78.4	78.37	78.46	78.53	78.54	78.42	78.37	78.55	78.63	78.71	78.49	78.41	78.43	78.54	78.62	78.75	78.7	78.7	78.49	78.49	78.61	78.75	78.47	78.47	78.46	78.37	78.37	78.38	78.38	78.37	78.5	78.42	78.44
S. urumqiensis	122PuruT3	77.19	77.2	77.11	77.09	77.06	77.06	77.06	77.15	77.21	77.09	77.09	77.2	77.21	77.1	77.02	77.17	77.17	77.16	77.27	77.16	77.1	77.23	77.16	77.11	77.2	77.24	77.17	77.16	77.13	77.14	77.17	77.03	77.03	77.04	77.04	77.18	77.01	77.16	77.12	77.07	77.13	77.13	77.13	77.14	77.02	77.05	77.1	77.05
P. aeruginosa	78PaerDSM50071T	75.72	75.65	75.72	75.69	75.67	75.67	75.66	75.63	75.57	75.7	75.74	75.7	75.7	75.73	75.7	75.68	75.76	75.66	75.65	75.67	75.68	75.61	75.62	75.71	75.71	75.62	75.58	75.67	75.78	75.67	75.7	75.68	75.69	75.67	75.68	75.71	75.68	75.72	75.66	75.73	75.73	75.72	75.72	75.72	75.73	75.73	75.71	75.78
P. kuykendalii	73PkuyLMG26364T	76.82	76.82	76.77	76.86	76.83	76.82	76.79	76.84	76.76	76.78	76.8	76.84	76.83	76.84	76.77	76.79	76.83	76.78	76.81	76.76	76.84	76.73	76.79	76.81	76.88	76.75	76.79	76.82	76.85	76.8	76.83	76.8	76.8	76.79	76.79	76.82	76.84	76.82	76.77	76.82	76.76	76.76	76.76	76.76	76.84	76.81	76.83	76.87
	112PkuyNRRLB59562	76.74	76.74	76.65	76.81	76.71	76.71	76.78	76.73	76.68	76.7	76.72	76.76	76.77	76.72	76.65	76.73	76.77	76.73	76.76	76.68	76.73	76.64	76.74	76.73	76.77	76.67	76.71	76.75	76.76	76.64	76.74	76.72	76.72	76.73	76.73	76.73	76.75	76.73	76.68	76.71	76.74	76.74	76.74	76.74	76.75	76.72	76.78	76.75
	113PkuyS009	76.85	76.87	76.97	76.89	76.92	76.92	76.78	76.97	76.82	76.88	76.86	76.94	76.93	76.97	76.81	76.77	76.89	76.82	77	76.84	76.9	76.79	76.88	76.88	76.93	76.72	76.83	76.87	76.82	76.81	76.85	76.82	76.81	76.89	76.89	76.9	76.97	76.85	76.95	76.9	76.88	76.88	76.88	76.87	76.97	76.87	76.87	76.91
Azotobacter	305AzbeiDSM3737	77.02	76.91	76.69	77.07	77.17	77.16	77	76.92	76.98	77.1	77.02	77.01	77.01	77.01	77.08	77.02	77.05	77	76.98	76.83	77.03	76.94	77.03	77.04	76.95	76.98	77	76.98	77	76.93	77	76.96	76.95	76.78	76.77	76.77	76.75	77.08	76.99	76.78	76.94	76.94	76.93	76.95	76.99	76.97	76.93	77.02
	303AzchrATCC9043	77.27	77.31	77.17	77.37	77.31	77.31	77.35	77.36	77.37	77.27	77.35	77.32	77.31	77.27	77.38	77.22	77.34	77.3	77.34	77.17	77.26	77.27	77.21	77.23	77.27	77.25	77.27	77.25	77.42	77.27	77.35	77.29	77.29	77.21	77.21	77.19	77.2	77.3	77.24	77.24	77.29	77.29	77.29	77.29	77.25	77.23	77.22	77.3
	74AchrNCIMB8003	77.56	77.61	77.58	77.69	77.64	77.65	77.32	77.62	77.7	77.6	77.85	77.62	77.62	77.64	77.61	77.61	77.65	77.61	77.59	77.67	77.68	77.6	77.61	77.54	77.17	77.56	77.59	77.59	77.82	77.54	77.63	77.6	77.6	77.23	77.23	77.1	77.58	77.64	77.58	77.19	77.63	77.64	77.63	77.63	77.61	77.55	77.59	77.57
	76AvinCA6	76.43	76.38	76.41	76.39	76.52	76.52	76.39	76.42	76.47	76.42	76.46	76.46	76.46	76.38	76.32	76.41	76.45	76.36	76.41	76.44	76.46	76.35	76.55	76.53	76.43	76.39	76.38	76.38	76.37	76.49	76.43	76.4	76.4	76.28	76.28	76.38	76.36	76.48	76.45	76.41	76.37	76.36	76.37	76.37	76.34	76.41	76.27	76.44
	75AvinCA	76.43	76.38	76.41	76.38	76.52	76.52	76.39	76.38	76.47	76.42	76.44	76.5	76.5	76.4	76.36	76.39	76.47	76.36	76.44	76.44	76.48	76.36	76.56	76.55	76.41	76.35	76.37	76.41	76.39	76.47	76.44	76.4	76.4	76.28	76.28	76.36	76.36	76.45	76.46	76.37	76.34	76.33	76.34	76.34	76.34	76.4	76.26	76.44
	77AvinDJ	76.44	76.42	76.45	76.4	76.55	76.54	76.42	76.43	76.49	76.47	76.48	76.48	76.48	76.42	76.35	76.44	76.51	76.38	76.44	76.49	76.5	76.41	76.59	76.53	76.46	76.4	76.42	76.44	76.41	76.51	76.46	76.43	76.43	76.32	76.31	76.41	76.36	76.49	76.49	76.42	76.39	76.38	76.4	76.39	76.37	76.44	76.3	76.47
Azomonas	306AzsalKACC13899	77.07	77.05	76.85	77.2	77.14	77.16	77.18	77.11	77.22	77.12	77.07	77.1	77.1	77.13	77.16	77.01	77.17	77.19	77.13	76.82	77.12	76.99	77	77.1	76.98	76.95	76.99	77.19	77.03	77.13	77.25	77.15	77.15	77.1	77.11	77.1	76.94	77.18	77.1	77.09	77.21	77.21	77.21	77.21	76.9	77.12	77.09	77.11
	302AzagiDSM375T	70.11	70.11	70	70	70.09	70.09	70.09	69.98	70.08	70.2	70.21	70.18	70.18	70.15	70.18	69.98	70.24	70.05	70	70.07	70.25	70.15	70.08	70.22	70.13	70.1	70.05	70.09	70.13	70.06	70.14	70.11	70.11	70.16	70.16	70.09	70.2	70.21	70.16	70.05	70.16	70.16	70.16	70.17	70.22	70.15	70.15	70.18
	301AmacCECT4462T	73.98	74.05	74.03	74.01	74.14	74.14	73.95	73.96	74.02	74.06	74.02	73.99	73.99	73.99	74.01	74.01	74.02	73.97	73.89	73.94	74.03	74.02	74.25	74	73.95	73.95	73.92	73.96	74.01	74.14	73.99	73.93	73.93	73.94	73.94	74.06	73.9	74.02	74.12	73.88	74.02	74.01	74.01	74.02	74.12	74	74.01	74.04
Pseudomonas sp.	139PstKGS2	74.13	74.22	74.14	74.2	74.23	74.22	74.25	74.12	74.18	74.19	74.17	74.18	74.18	74.24	74.19	74.13	74.16	74.23	74.21	74.24	74.26	74.18	74.18	74.16	74.16	74.16	74.19	74.21	74.24	74.14	74.24	74.21	74.21	74.13	74.13	74.11	74.29	74.13	74.16	74.19	74.12	74.13	74.13	74.13	74.18	74.22	74.13	74.23
	140PstKGS8	74.04	74.12	74.1	74.13	74.12	74.12	74.17	74.06	74.12	74.13	74.14	74.11	74.1	74.13	74.18	74.11	74.15	74.1	74.12	74.17	74.07	74.11	74.04	74.17	74.11	74.08	74.07	74.13	74.12	74.11	74.1	74.06	74.06	74.14	74.14	74.06	74.19	74.11	74.08	74.16	74.05	74.05	74.04	74.06	74.09	74.13	74.05	74.12
[truncated: 206 more columns]
